# Supplementary material for: Bis{N-methyl-N′-[1-(pyridin-2-yl)ethyl­idene]ethane-1,2-diamine}­zinc bis­(perchlorate)
Source: Acta Crystallogr Sect E Struct Rep Online. 2011 Jul 6;67(Pt 8):m1038–9. doi: 10.1107/S1600536811026079 (PMC3212129; doi:10.1107/S1600536811026079)
Supplement: Supplementary file 1 [file e-67-m1038-sup1.cif]

##############################################################################
#                                                                            #
# This CIF contains the data in a paper accepted for publication in          #
# Acta Crystallographica Section E. It conforms to the requirements of       #
# Notes for Authors for Acta Crystallographica Section E, and has been       #
# peer reviewed under the auspices of the IUCr Commission on Journals.       #
#                                                                            #
# Full details of the Crystallographic Information File format               #
# are given in the paper "The Crystallographic Information File (CIF):       #
# a New Standard Archive File for Crystallography" by S. R. Hall, F. H.      #
# Allen and I. D. Brown [Acta Cryst. (1991), A47, 655-685].                  #
#                                                                            #
# The current version of the core CIF dictionary is obtainable from          #
# ftp://ftp.iucr.org/pub/cif_core.dic.                                       #
#                                                                            #
# Software is freely available for graphical display of the structure(s)     #
# in this CIF. For information consult the CIF software page                 #
# http://www.iucr.org/resources/cif/software.                                #
#                                                                            #
# This file may be used for bona fide research purposes within the           #
# scientific community so long as proper attribution is given to the journal # 
# article from which it was obtained.                                        #
#                                                                            #
##############################################################################
data_global
_audit_creation_method     'form.cif (version 2.0)'
_journal_data_validation_number     ?
_journal_date_recd_electronic     2011-06-23
_journal_date_accepted     2011-07-01
_journal_name_full     'Acta Crystallographica, Section E'
_journal_year     2011
_journal_volume     67
_journal_issue      8
_journal_page_first     m1038
_journal_page_last     m1039
_journal_paper_category     QM
_journal_coeditor_code     SJ5175
_publ_contact_author_name     'Dr. Chen-Yi Wang'
_publ_contact_author_address
;
Department of Chemistry
Huzhou University
Huzhou 313000
People's Republic of China
;
_publ_contact_author_email     chenyi_wang@163.com
_publ_contact_author_fax     ?
_publ_contact_author_phone     ?
_publ_section_title
;\
Bis{<i>N</i>-methyl-<i>N</i>'-[1-(pyridin-2-yl)ethylidene]ethane-1,2-diamine}\
zinc bis(perchlorate)
;
loop_
    _publ_author_name
    _publ_author_address
    'Chen-Yi Wang'
;
Department of Chemistry
Huzhou University
Huzhou 313000
People's Republic of China
;
data_I
_audit_creation_method     SHELXL-97
_chemical_name_systematic
;
Bis{<i>N</i>-methyl-<i>N</i>'-[1-(pyridin-2-yl)ethylidene]ethane-
1,2-diamine}zinc bis(perchlorate)
;
_chemical_name_common     ?
_chemical_formula_moiety     'C20 H30 N6 Zn 2+, 2(Cl O4 -)'
_chemical_formula_sum     'C20 H30 Cl2 N6 O8 Zn'
_chemical_formula_iupac     '[Zn (C10 H15 N3)2] (Cl O4)2'
_chemical_formula_weight     618.77
_chemical_melting_point     ?
_symmetry_cell_setting     monoclinic
_symmetry_space_group_name_H-M     'P 21'
_symmetry_space_group_name_Hall     'P 2yb'
loop_
    _symmetry_equiv_pos_as_xyz
    'x, y, z'
    '-x, y+1/2, -z'
_cell_length_a     12.7999(3)
_cell_length_b     15.8414(4)
_cell_length_c     13.6869(3)
_cell_angle_alpha     90.00
_cell_angle_beta     102.4610(10)
_cell_angle_gamma     90.00
_cell_volume     2709.89(11)
_cell_formula_units_Z     4
_cell_measurement_reflns_used     3298
_cell_measurement_theta_min     2.5
_cell_measurement_theta_max     24.6
_cell_measurement_temperature     298(2)
_exptl_crystal_description     block
_exptl_crystal_colour     colorless
_exptl_crystal_size_max     0.32
_exptl_crystal_size_mid     0.30
_exptl_crystal_size_min     0.27
_exptl_crystal_density_diffrn     1.517
_exptl_crystal_density_meas     ?
_exptl_crystal_density_method     'not measured'
_exptl_crystal_F_000     1280
_exptl_absorpt_coefficient_mu     1.158
_exptl_absorpt_correction_type     multi-scan
_exptl_absorpt_process_details     '(SADABS; Sheldrick, 1996)'
_exptl_absorpt_correction_T_min     0.7083
_exptl_absorpt_correction_T_max     0.7452
_exptl_special_details     ?
_diffrn_ambient_temperature     298(2)
_diffrn_radiation_type     MoK\a
_diffrn_radiation_wavelength     0.71073
_diffrn_radiation_source     'fine-focus sealed tube'
_diffrn_radiation_monochromator     graphite
_diffrn_measurement_device_type     'Bruker SMART CCD area-detector'
_diffrn_measurement_method     \w
_diffrn_detector_area_resol_mean     ?
_diffrn_reflns_number     12863
_diffrn_reflns_av_R_equivalents     0.0343
_diffrn_reflns_av_sigmaI/netI     0.0608
_diffrn_reflns_theta_min     1.52
_diffrn_reflns_theta_max     23.92
_diffrn_reflns_theta_full     23.92
_diffrn_measured_fraction_theta_max     0.999
_diffrn_measured_fraction_theta_full     0.999
_diffrn_reflns_limit_h_min     -10
_diffrn_reflns_limit_h_max     14
_diffrn_reflns_limit_k_min     -15
_diffrn_reflns_limit_k_max     18
_diffrn_reflns_limit_l_min     -14
_diffrn_reflns_limit_l_max     15
_diffrn_standards_number     0
_diffrn_standards_interval_count     .
_diffrn_standards_interval_time     .
_diffrn_standards_decay_%     ?
_refine_special_details
;
Refinement of <i>F</i>^2^ against ALL reflections. The weighted <i>R</i>-factor
<i>wR</i> and goodness of fit <i>S</i> are based on <i>F</i>^2^, conventional
<i>R</i>-factors <i>R</i> are based on <i>F</i>, with <i>F</i> set to zero for
negative <i>F</i>^2^. The threshold expression of <i>F</i>^2^ >
\s(<i>F</i>^2^) is used only for calculating <i>R</i>-factors(gt) <i>etc</i>.
and is not relevant to the choice of reflections for refinement.
<i>R</i>-factors based on <i>F</i>^2^ are statistically about twice as large
as those based on <i>F</i>, and <i>R</i>- factors based on ALL data will be
even larger.
;
_reflns_number_total     7055
_reflns_number_gt     5567
_reflns_threshold_expression     I>2\s(I)
_refine_ls_structure_factor_coef     Fsqd
_refine_ls_matrix_type     full
_refine_ls_R_factor_all     0.0757
_refine_ls_R_factor_gt     0.0586
_refine_ls_wR_factor_gt     0.1539
_refine_ls_wR_factor_ref     0.1683
_refine_ls_goodness_of_fit_ref     1.040
_refine_ls_restrained_S_all     1.041
_refine_ls_number_reflns     7055
_refine_ls_number_parameters     675
_refine_ls_number_restraints     7
_refine_ls_hydrogen_treatment     constr
_refine_ls_weighting_scheme     calc
_refine_ls_weighting_details
         'calc w=1/[\s^2^(Fo^2^)+(0.1062P)^2^+0.2728P] where P=(Fo^2^+2Fc^2^)/3'
_atom_sites_solution_hydrogens     geom
_atom_sites_solution_primary     direct
_atom_sites_solution_secondary     difmap
_refine_ls_shift/su_max     0.001
_refine_ls_shift/su_mean     0.000
_refine_diff_density_max     0.730
_refine_diff_density_min     -0.630
_refine_ls_extinction_method     none
_refine_ls_extinction_coef     ?
_refine_ls_abs_structure_details     'Flack (1983), 2683 Friedel pairs'
_refine_ls_abs_structure_Flack     0.01(2)
loop_
    _atom_type_symbol
    _atom_type_description
    _atom_type_scat_dispersion_real
    _atom_type_scat_dispersion_imag
    _atom_type_scat_source
    'C' 'C' 0.0033 0.0016
                         'International Tables Vol C Tables 4.2.6.8 and 6.1.1.4'
    'H' 'H' 0.0000 0.0000
                         'International Tables Vol C Tables 4.2.6.8 and 6.1.1.4'
    'Cl' 'Cl' 0.1484 0.1585
                         'International Tables Vol C Tables 4.2.6.8 and 6.1.1.4'
    'N' 'N' 0.0061 0.0033
                         'International Tables Vol C Tables 4.2.6.8 and 6.1.1.4'
    'O' 'O' 0.0106 0.0060
                         'International Tables Vol C Tables 4.2.6.8 and 6.1.1.4'
    'Zn' 'Zn' 0.2839 1.4301
                         'International Tables Vol C Tables 4.2.6.8 and 6.1.1.4'
_computing_data_collection     'SMART (Bruker, 1998)'
_computing_cell_refinement     'SAINT (Bruker, 1998)'
_computing_data_reduction     'SAINT (Bruker, 1998)'
_computing_structure_solution     'SHELXS97 (Sheldrick, 2008)'
_computing_structure_refinement     'SHELXL97 (Sheldrick, 2008)'
_computing_molecular_graphics     'SHELXTL (Sheldrick, 2008)'
_computing_publication_material     'SHELXTL (Sheldrick, 2008)'
loop_
    _atom_site_type_symbol
    _atom_site_label
    _atom_site_fract_x
    _atom_site_fract_y
    _atom_site_fract_z
    _atom_site_U_iso_or_equiv
    _atom_site_adp_type
    _atom_site_calc_flag
    _atom_site_refinement_flags
    _atom_site_occupancy
    _atom_site_symmetry_multiplicity
    _atom_site_disorder_assembly
    _atom_site_disorder_group
    Zn Zn1 0.88515(6) 0.30560(5) 0.10215(6) 0.0425(3) Uani d . 1 1 . .
    Zn Zn2 0.38341(7) 0.19458(6) 0.59030(6) 0.0464(3) Uani d . 1 1 . .
    Cl Cl1 0.7463(2) 0.0560(2) 0.4186(2) 0.0880(8) Uani d . 1 1 . .
    Cl Cl2 0.3370(3) 0.5819(3) 0.1430(3) 0.1132(11) Uani d . 1 1 . .
    Cl Cl3 0.2472(2) 0.1721(2) 0.9959(2) 0.0807(8) Uani d . 1 1 . .
    Cl Cl4 0.8419(3) 0.4442(2) 0.7056(2) 0.0955(9) Uani d . 1 1 . .
    O O1 0.7313(12) 0.1354(7) 0.3791(9) 0.182(6) Uani d . 1 1 . .
    O O2 0.8398(9) 0.0241(11) 0.3914(11) 0.196(7) Uani d . 1 1 . .
    O O3 0.7689(10) 0.0569(9) 0.5237(7) 0.151(4) Uani d . 1 1 . .
    O O4 0.6598(7) 0.0056(6) 0.3797(9) 0.138(4) Uani d . 1 1 . .
    O O5 0.3300(8) 0.5784(7) 0.2452(6) 0.122(3) Uani d . 1 1 . .
    O O6 0.2474(7) 0.5587(9) 0.0807(7) 0.171(6) Uani d . 1 1 . .
    O O7 0.4172(9) 0.5280(11) 0.1406(14) 0.234(9) Uani d . 1 1 . .
    O O8 0.3758(13) 0.6601(8) 0.1233(8) 0.188(7) Uani d . 1 1 . .
    O O9 0.3458(6) 0.1339(7) 1.0385(10) 0.149(5) Uani d . 1 1 . .
    O O10 0.1706(10) 0.1324(12) 1.018(2) 0.297(13) Uani d . 1 1 . .
    O O11 0.229(2) 0.1748(15) 0.9013(9) 0.295(13) Uani d . 1 1 . .
    O O12 0.2362(12) 0.2480(10) 1.0413(11) 0.221(8) Uani d . 1 1 . .
    O O13 0.9530(6) 0.4452(10) 0.7187(8) 0.151(5) Uani d . 1 1 . .
    O O14 0.816(2) 0.3733(13) 0.6554(14) 0.339(17) Uani d . 1 1 . .
    O O15 0.8043(11) 0.5059(11) 0.6428(9) 0.194(8) Uani d . 1 1 . .
    O O16 0.8055(7) 0.4482(7) 0.7922(5) 0.122(4) Uani d . 1 1 . .
    N N1 0.8801(5) 0.3548(4) 0.2575(5) 0.0511(16) Uani d . 1 1 . .
    N N2 0.9733(5) 0.4188(4) 0.1230(5) 0.0466(15) Uani d . 1 1 . .
    N N3 0.9174(5) 0.3229(5) -0.0453(5) 0.0529(17) Uani d . 1 1 . .
    H H3A 0.8635 0.3558 -0.0797 0.064 Uiso calc R 1 1 . .
    N N4 0.7167(5) 0.3456(5) 0.0521(5) 0.0531(17) Uani d . 1 1 . .
    N N5 0.7953(5) 0.1979(4) 0.1151(5) 0.0484(15) Uani d . 1 1 . .
    N N6 1.0141(5) 0.2130(5) 0.1570(6) 0.0611(19) Uani d . 1 1 . .
    H H6A 1.0598 0.2203 0.1152 0.073 Uiso calc R 1 1 . .
    N N7 0.2080(5) 0.1975(5) 0.5748(5) 0.0553(17) Uani d . 1 1 . .
    N N8 0.3555(6) 0.2852(4) 0.6947(5) 0.0580(19) Uani d . 1 1 . .
    N N9 0.5465(6) 0.2398(5) 0.6485(6) 0.066(2) Uani d . 1 1 . .
    H H9C 0.5754 0.2065 0.7016 0.080 Uiso calc R 1 1 . .
    N N10 0.3591(5) 0.2709(4) 0.4508(5) 0.0506(16) Uani d . 1 1 . .
    N N11 0.4071(5) 0.1126(4) 0.4775(5) 0.0523(17) Uani d . 1 1 . .
    N N12 0.3979(6) 0.0720(5) 0.6714(5) 0.063(2) Uani d . 1 1 . .
    H H12A 0.4670 0.0675 0.7054 0.076 Uiso calc R 1 1 . .
    C C1 0.9455(6) 0.4204(5) 0.2849(5) 0.0441(17) Uani d . 1 1 . .
    C C2 0.9688(8) 0.4491(6) 0.3818(7) 0.071(3) Uani d . 1 1 . .
    H H2 1.0160 0.4939 0.3991 0.085 Uiso calc R 1 1 . .
    C C3 0.9234(9) 0.4127(7) 0.4535(8) 0.078(3) Uani d . 1 1 . .
    H H3 0.9407 0.4307 0.5197 0.094 Uiso calc R 1 1 . .
    C C4 0.8510(8) 0.3481(6) 0.4235(7) 0.065(2) Uani d . 1 1 . .
    H H4 0.8159 0.3234 0.4691 0.079 Uiso calc R 1 1 . .
    C C5 0.8314(7) 0.3210(6) 0.3274(7) 0.063(2) Uani d . 1 1 . .
    H H5 0.7825 0.2774 0.3084 0.075 Uiso calc R 1 1 . .
    C C6 0.9871(6) 0.4594(5) 0.2052(7) 0.054(2) Uani d . 1 1 . .
    C C7 1.0410(10) 0.5439(6) 0.2197(9) 0.084(3) Uani d . 1 1 . .
    H H7A 1.0743 0.5553 0.1645 0.127 Uiso calc R 1 1 . .
    H H7B 1.0944 0.5438 0.2809 0.127 Uiso calc R 1 1 . .
    H H7C 0.9889 0.5869 0.2229 0.127 Uiso calc R 1 1 . .
    C C8 1.0080(8) 0.4481(7) 0.0341(7) 0.065(2) Uani d . 1 1 . .
    H H8A 1.0772 0.4754 0.0534 0.078 Uiso calc R 1 1 . .
    H H8B 0.9572 0.4889 -0.0015 0.078 Uiso calc R 1 1 . .
    C C9 1.0154(7) 0.3738(7) -0.0327(7) 0.064(2) Uani d . 1 1 . .
    H H9A 1.0246 0.3935 -0.0974 0.077 Uiso calc R 1 1 . .
    H H9B 1.0769 0.3395 -0.0032 0.077 Uiso calc R 1 1 . .
    C C10 0.9219(10) 0.2486(8) -0.1077(9) 0.092(3) Uani d . 1 1 . .
    H H10A 0.9431 0.2654 -0.1680 0.138 Uiso calc R 1 1 . .
    H H10B 0.8527 0.2225 -0.1242 0.138 Uiso calc R 1 1 . .
    H H10C 0.9731 0.2092 -0.0718 0.138 Uiso calc R 1 1 . .
    C C11 0.6467(6) 0.2861(6) 0.0666(6) 0.051(2) Uani d . 1 1 . .
    C C12 0.5389(7) 0.3028(9) 0.0520(7) 0.072(3) Uani d . 1 1 . .
    H H12 0.4913 0.2615 0.0634 0.087 Uiso calc R 1 1 . .
    C C13 0.5041(9) 0.3804(9) 0.0210(9) 0.086(3) Uani d . 1 1 . .
    H H13 0.4312 0.3920 0.0092 0.103 Uiso calc R 1 1 . .
    C C14 0.5738(8) 0.4436(8) 0.0061(8) 0.082(3) Uani d . 1 1 . .
    H H14 0.5502 0.4975 -0.0147 0.099 Uiso calc R 1 1 . .
    C C15 0.6795(7) 0.4216(7) 0.0239(7) 0.067(2) Uani d . 1 1 . .
    H H15 0.7286 0.4628 0.0156 0.081 Uiso calc R 1 1 . .
    C C16 0.6942(6) 0.2031(6) 0.1007(5) 0.0490(18) Uani d . 1 1 . .
    C C17 0.6187(9) 0.1327(9) 0.1147(10) 0.101(4) Uani d . 1 1 . .
    H H17A 0.6394 0.0814 0.0867 0.151 Uiso calc R 1 1 . .
    H H17B 0.5470 0.1474 0.0816 0.151 Uiso calc R 1 1 . .
    H H17C 0.6218 0.1248 0.1848 0.151 Uiso calc R 1 1 . .
    C C18 0.8564(8) 0.1219(6) 0.1499(8) 0.066(2) Uani d . 1 1 . .
    H H18A 0.8204 0.0726 0.1165 0.080 Uiso calc R 1 1 . .
    H H18B 0.8630 0.1152 0.2214 0.080 Uiso calc R 1 1 . .
    C C19 0.9640(10) 0.1310(8) 0.1265(11) 0.101(4) Uani d U 1 1 . .
    H H19A 1.0101 0.0865 0.1601 0.121 Uiso calc R 1 1 . .
    H H19B 0.9575 0.1240 0.0550 0.121 Uiso calc R 1 1 . .
    C C20 1.0787(10) 0.2266(10) 0.2525(10) 0.124(6) Uani d . 1 1 . .
    H H20A 1.0374 0.2173 0.3023 0.186 Uiso calc R 1 1 . .
    H H20B 1.1048 0.2836 0.2572 0.186 Uiso calc R 1 1 . .
    H H20C 1.1381 0.1882 0.2633 0.186 Uiso calc R 1 1 . .
    C C21 0.1783(7) 0.2513(6) 0.6400(7) 0.059(2) Uani d . 1 1 . .
    C C22 0.0704(9) 0.2577(9) 0.6456(10) 0.087(4) Uani d . 1 1 . .
    H H22 0.0490 0.2954 0.6896 0.104 Uiso calc R 1 1 . .
    C C23 -0.0012(10) 0.2079(12) 0.5858(13) 0.115(6) Uani d . 1 1 . .
    H H23 -0.0720 0.2080 0.5923 0.138 Uiso calc R 1 1 . .
    C C24 0.0281(8) 0.1574(9) 0.5157(11) 0.092(4) Uani d . 1 1 . .
    H H24 -0.0225 0.1263 0.4712 0.111 Uiso calc R 1 1 . .
    C C25 0.1365(7) 0.1538(7) 0.5127(8) 0.074(3) Uani d . 1 1 . .
    H H25 0.1580 0.1195 0.4655 0.089 Uiso calc R 1 1 . .
    C C26 0.2624(8) 0.2988(6) 0.7070(6) 0.063(2) Uani d . 1 1 . .
    C C27 0.2331(11) 0.3632(8) 0.7780(9) 0.097(4) Uani d . 1 1 . .
    H H27A 0.2969 0.3904 0.8140 0.146 Uiso calc R 1 1 . .
    H H27B 0.1980 0.3355 0.8243 0.146 Uiso calc R 1 1 . .
    H H27C 0.1860 0.4046 0.7406 0.146 Uiso calc R 1 1 . .
    C C28 0.4522(9) 0.3275(7) 0.7513(7) 0.080(3) Uani d . 1 1 . .
    H H28A 0.4786 0.2987 0.8143 0.096 Uiso calc R 1 1 . .
    H H28B 0.4360 0.3855 0.7655 0.096 Uiso calc R 1 1 . .
    C C29 0.5343(9) 0.3251(7) 0.6884(9) 0.086(3) Uani d . 1 1 . .
    H H29A 0.5138 0.3642 0.6331 0.103 Uiso calc R 1 1 . .
    H H29B 0.6025 0.3435 0.7283 0.103 Uiso calc R 1 1 . .
    C C30 0.6200(8) 0.2383(9) 0.5806(11) 0.103(4) Uani d . 1 1 . .
    H H30A 0.5877 0.2663 0.5193 0.155 Uiso calc R 1 1 . .
    H H30B 0.6356 0.1808 0.5666 0.155 Uiso calc R 1 1 . .
    H H30C 0.6851 0.2667 0.6112 0.155 Uiso calc R 1 1 . .
    C C31 0.3733(6) 0.2261(6) 0.3699(6) 0.057(2) Uani d . 1 1 . .
    C C32 0.3646(8) 0.2638(8) 0.2782(7) 0.075(3) Uani d . 1 1 . .
    H H32 0.3777 0.2329 0.2243 0.089 Uiso calc R 1 1 . .
    C C33 0.3352(10) 0.3511(8) 0.2661(8) 0.087(3) Uani d . 1 1 . .
    H H33 0.3252 0.3781 0.2044 0.105 Uiso calc R 1 1 . .
    C C34 0.3228(9) 0.3926(6) 0.3509(9) 0.086(3) Uani d . 1 1 . .
    H H34 0.3076 0.4501 0.3475 0.103 Uiso calc R 1 1 . .
    C C35 0.3321(8) 0.3517(7) 0.4399(8) 0.073(3) Uani d . 1 1 . .
    H H35 0.3191 0.3814 0.4947 0.088 Uiso calc R 1 1 . .
    C C36 0.4025(6) 0.1378(5) 0.3889(6) 0.0485(19) Uani d . 1 1 . .
    C C37 0.4197(9) 0.0830(7) 0.3018(7) 0.075(3) Uani d . 1 1 . .
    H H37A 0.4947 0.0803 0.3021 0.112 Uiso calc R 1 1 . .
    H H37B 0.3820 0.1072 0.2398 0.112 Uiso calc R 1 1 . .
    H H37C 0.3931 0.0272 0.3087 0.112 Uiso calc R 1 1 . .
    C C38 0.4362(9) 0.0261(6) 0.5132(8) 0.071(3) Uani d . 1 1 . .
    H H38A 0.4148 -0.0139 0.4589 0.085 Uiso calc R 1 1 . .
    H H38B 0.5130 0.0218 0.5376 0.085 Uiso calc R 1 1 . .
    C C39 0.3813(8) 0.0074(6) 0.5937(8) 0.071(3) Uani d . 1 1 . .
    H H39A 0.3052 0.0021 0.5657 0.085 Uiso calc R 1 1 . .
    H H39B 0.4065 -0.0463 0.6237 0.085 Uiso calc R 1 1 . .
    C C40 0.3310(9) 0.0598(9) 0.7436(8) 0.090(3) Uani d . 1 1 . .
    H H40A 0.2574 0.0566 0.7093 0.135 Uiso calc R 1 1 . .
    H H40B 0.3405 0.1064 0.7895 0.135 Uiso calc R 1 1 . .
    H H40C 0.3511 0.0084 0.7799 0.135 Uiso calc R 1 1 . .
loop_
    _atom_site_aniso_label
    _atom_site_aniso_U_11
    _atom_site_aniso_U_22
    _atom_site_aniso_U_33
    _atom_site_aniso_U_12
    _atom_site_aniso_U_13
    _atom_site_aniso_U_23
    Zn1 0.0435(5) 0.0404(5) 0.0437(5) -0.0030(4) 0.0099(4) 0.0000(4)
    Zn2 0.0491(5) 0.0463(6) 0.0440(5) -0.0020(4) 0.0104(4) -0.0043(4)
    Cl1 0.0811(18) 0.098(2) 0.0861(19) -0.0145(16) 0.0205(14) 0.0061(16)
    Cl2 0.100(2) 0.137(3) 0.097(2) -0.004(2) 0.0113(18) 0.013(2)
    Cl3 0.0684(15) 0.100(2) 0.0752(17) 0.0028(14) 0.0183(12) -0.0022(15)
    Cl4 0.107(2) 0.103(2) 0.0740(18) -0.0102(18) 0.0128(16) -0.0008(18)
    O1 0.305(17) 0.086(7) 0.129(9) -0.083(9) -0.008(9) 0.042(7)
    O2 0.108(8) 0.296(19) 0.198(13) -0.032(10) 0.061(8) -0.131(14)
    O3 0.207(11) 0.179(11) 0.075(6) 0.020(9) 0.050(7) 0.011(7)
    O4 0.073(5) 0.100(7) 0.212(11) -0.038(5) -0.035(6) 0.047(7)
    O5 0.178(9) 0.122(8) 0.065(5) -0.049(7) 0.029(5) 0.020(5)
    O6 0.096(6) 0.285(16) 0.101(7) -0.091(9) -0.045(5) 0.016(8)
    O7 0.103(8) 0.273(18) 0.305(19) 0.106(10) -0.001(10) -0.122(16)
    O8 0.310(16) 0.148(10) 0.090(6) -0.150(11) 0.008(8) 0.032(7)
    O9 0.069(5) 0.127(8) 0.233(13) 0.028(5) -0.007(6) -0.040(8)
    O10 0.098(9) 0.222(18) 0.57(4) -0.043(11) 0.063(14) 0.11(2)
    O11 0.51(3) 0.31(2) 0.077(8) 0.18(2) 0.096(13) 0.017(11)
    O12 0.223(13) 0.208(15) 0.182(12) 0.129(12) -0.070(10) -0.111(11)
    O13 0.068(5) 0.262(14) 0.124(8) 0.036(7) 0.027(5) -0.017(9)
    O14 0.51(3) 0.34(2) 0.261(19) -0.34(3) 0.27(2) -0.23(2)
    O15 0.213(12) 0.261(16) 0.130(9) 0.138(12) 0.085(9) 0.144(11)
    O16 0.133(7) 0.193(10) 0.055(4) 0.084(7) 0.050(4) 0.030(5)
    N1 0.057(4) 0.052(4) 0.047(4) -0.006(3) 0.016(3) -0.002(3)
    N2 0.051(4) 0.044(4) 0.045(4) -0.007(3) 0.009(3) -0.001(3)
    N3 0.058(4) 0.058(5) 0.044(4) 0.000(3) 0.013(3) -0.004(3)
    N4 0.056(4) 0.052(4) 0.051(4) 0.007(4) 0.010(3) 0.001(3)
    N5 0.058(4) 0.039(4) 0.047(4) -0.002(3) 0.010(3) 0.006(3)
    N6 0.052(4) 0.057(5) 0.073(5) 0.009(3) 0.009(3) 0.008(4)
    N7 0.052(4) 0.059(4) 0.056(4) 0.000(4) 0.014(3) 0.008(4)
    N8 0.074(5) 0.052(5) 0.046(4) 0.007(4) 0.008(3) -0.005(3)
    N9 0.055(4) 0.057(5) 0.083(6) -0.007(4) 0.005(4) -0.010(4)
    N10 0.058(4) 0.048(4) 0.049(4) 0.000(3) 0.017(3) -0.002(3)
    N11 0.057(4) 0.042(4) 0.057(5) 0.000(3) 0.010(3) -0.009(3)
    N12 0.066(4) 0.068(5) 0.055(4) -0.010(4) 0.011(3) 0.014(4)
    C1 0.052(4) 0.041(4) 0.038(4) 0.003(4) 0.008(3) -0.003(3)
    C2 0.095(7) 0.055(6) 0.065(6) 0.002(5) 0.021(5) -0.010(5)
    C3 0.112(8) 0.071(7) 0.052(6) 0.016(6) 0.020(6) -0.007(5)
    C4 0.081(6) 0.066(6) 0.058(6) 0.004(5) 0.033(5) 0.003(5)
    C5 0.073(6) 0.063(6) 0.056(5) 0.002(5) 0.021(4) 0.020(5)
    C6 0.044(4) 0.047(5) 0.065(5) 0.000(4) 0.001(4) -0.004(4)
    C7 0.124(9) 0.053(6) 0.084(7) -0.027(6) 0.038(7) -0.008(5)
    C8 0.070(6) 0.071(6) 0.060(5) -0.011(5) 0.028(5) 0.007(5)
    C9 0.053(5) 0.088(7) 0.057(5) 0.000(5) 0.023(4) -0.001(5)
    C10 0.120(9) 0.089(8) 0.068(7) -0.007(7) 0.021(6) -0.015(6)
    C11 0.049(5) 0.062(6) 0.042(4) -0.001(4) 0.011(3) -0.006(4)
    C12 0.045(5) 0.113(9) 0.059(5) -0.010(6) 0.011(4) -0.009(6)
    C13 0.051(6) 0.110(10) 0.094(8) 0.013(7) 0.012(5) -0.026(7)
    C14 0.059(6) 0.087(8) 0.094(8) 0.018(6) 0.000(5) -0.024(7)
    C15 0.064(6) 0.058(6) 0.078(6) 0.006(5) 0.011(5) -0.005(5)
    C16 0.053(5) 0.055(5) 0.037(4) -0.007(4) 0.007(3) -0.002(4)
    C17 0.082(7) 0.117(10) 0.104(9) -0.042(7) 0.022(6) 0.018(8)
    C18 0.077(6) 0.048(5) 0.067(6) 0.002(4) 0.001(5) 0.006(4)
    C19 0.102(7) 0.077(6) 0.117(8) 0.010(6) 0.008(6) 0.011(6)
    C20 0.103(9) 0.144(13) 0.097(9) 0.064(9) -0.041(7) -0.014(9)
    C21 0.064(5) 0.062(6) 0.059(6) 0.018(5) 0.028(5) 0.024(5)
    C22 0.057(6) 0.107(9) 0.105(9) 0.027(6) 0.036(6) 0.047(8)
    C23 0.062(8) 0.146(14) 0.149(13) 0.044(9) 0.046(9) 0.086(12)
    C24 0.047(6) 0.107(10) 0.111(9) 0.002(6) -0.008(6) 0.060(9)
    C25 0.051(5) 0.100(8) 0.065(6) -0.009(5) -0.001(4) 0.009(6)
    C26 0.090(7) 0.057(6) 0.048(5) 0.024(5) 0.027(5) 0.007(5)
    C27 0.149(11) 0.084(8) 0.072(7) 0.035(7) 0.054(7) -0.004(6)
    C28 0.101(8) 0.070(7) 0.062(6) -0.012(6) 0.001(5) -0.030(5)
    C29 0.076(7) 0.074(8) 0.097(8) -0.021(6) -0.002(6) -0.016(6)
    C30 0.061(6) 0.118(10) 0.140(11) -0.039(7) 0.043(7) -0.031(9)
    C31 0.050(5) 0.072(6) 0.052(5) -0.010(4) 0.015(4) -0.002(4)
    C32 0.093(7) 0.083(7) 0.049(5) 0.002(6) 0.015(5) 0.000(5)
    C33 0.130(10) 0.076(8) 0.059(6) -0.003(7) 0.027(6) 0.015(6)
    C34 0.120(9) 0.041(6) 0.089(8) -0.002(5) 0.009(7) 0.016(6)
    C35 0.092(7) 0.058(7) 0.068(6) 0.007(5) 0.015(5) -0.002(5)
    C36 0.045(4) 0.052(5) 0.048(5) -0.002(4) 0.008(3) -0.006(4)
    C37 0.098(7) 0.074(7) 0.059(6) 0.005(6) 0.030(5) -0.015(5)
    C38 0.092(7) 0.048(5) 0.074(6) 0.015(5) 0.020(5) 0.002(5)
    C39 0.081(7) 0.048(6) 0.080(7) -0.006(5) 0.008(5) -0.006(5)
    C40 0.094(7) 0.104(9) 0.077(7) -0.008(7) 0.028(6) 0.030(7)
_geom_special_details
;
All e.s.d.'s (except the e.s.d. in the dihedral angle between two l.s. planes)
are estimated using the full covariance matrix. The cell e.s.d.'s are taken
into account individually in the estimation of e.s.d.'s in distances, angles
and torsion angles; correlations between e.s.d.'s in cell parameters are only
used when they are defined by crystal symmetry. An approximate (isotropic)
treatment of cell e.s.d.'s is used for estimating e.s.d.'s involving l.s.
planes.
;
loop_
    _geom_bond_atom_site_label_1
    _geom_bond_atom_site_label_2
    _geom_bond_site_symmetry_2
    _geom_bond_distance
    _geom_bond_publ_flag
    Zn1 N5 . 2.087(6) y
    Zn1 N2 . 2.105(6) y
    Zn1 N3 . 2.163(6) y
    Zn1 N4 . 2.210(7) y
    Zn1 N6 . 2.215(7) y
    Zn1 N1 . 2.278(6) y
    Zn2 N11 . 2.090(7) y
    Zn2 N8 . 2.109(7) y
    Zn2 N9 . 2.188(7) y
    Zn2 N7 . 2.209(6) y
    Zn2 N12 . 2.224(7) y
    Zn2 N10 . 2.225(7) y
    Cl1 O1 . 1.366(10) ?
    Cl1 O4 . 1.375(8) ?
    Cl1 O3 . 1.406(10) ?
    Cl1 O2 . 1.421(11) ?
    Cl2 O6 . 1.324(8) ?
    Cl2 O7 . 1.342(10) ?
    Cl2 O8 . 1.384(10) ?
    Cl2 O5 . 1.421(8) ?
    Cl3 O10 . 1.256(14) ?
    Cl3 O11 . 1.267(12) ?
    Cl3 O12 . 1.374(12) ?
    Cl3 O9 . 1.408(9) ?
    Cl4 O14 . 1.321(13) ?
    Cl4 O15 . 1.322(10) ?
    Cl4 O16 . 1.365(7) ?
    Cl4 O13 . 1.394(8) ?
    N1 C1 . 1.338(10) ?
    N1 C5 . 1.359(10) ?
    N2 C6 . 1.275(10) ?
    N2 C8 . 1.458(10) ?
    N3 C10 . 1.462(13) ?
    N3 C9 . 1.470(11) ?
    N3 H3A . 0.9100 ?
    N4 C15 . 1.321(12) ?
    N4 C11 . 1.344(10) ?
    N5 C16 . 1.269(9) ?
    N5 C18 . 1.457(11) ?
    N6 C20 . 1.405(13) ?
    N6 C19 . 1.468(15) ?
    N6 H6A . 0.9100 ?
    N7 C25 . 1.306(12) ?
    N7 C21 . 1.346(12) ?
    N8 C26 . 1.258(11) ?
    N8 C28 . 1.472(12) ?
    N9 C30 . 1.459(12) ?
    N9 C29 . 1.478(13) ?
    N9 H9C . 0.9100 ?
    N10 C35 . 1.326(12) ?
    N10 C31 . 1.359(11) ?
    N11 C36 . 1.265(11) ?
    N11 C38 . 1.476(12) ?
    N12 C40 . 1.454(11) ?
    N12 C39 . 1.457(12) ?
    N12 H12A . 0.9100 ?
    C1 C2 . 1.372(12) ?
    C1 C6 . 1.451(11) ?
    C2 C3 . 1.371(14) ?
    C2 H2 . 0.9300 ?
    C3 C4 . 1.382(14) ?
    C3 H3 . 0.9300 ?
    C4 C5 . 1.355(13) ?
    C4 H4 . 0.9300 ?
    C5 H5 . 0.9300 ?
    C6 C7 . 1.500(13) ?
    C7 H7A . 0.9600 ?
    C7 H7B . 0.9600 ?
    C7 H7C . 0.9600 ?
    C8 C9 . 1.506(14) ?
    C8 H8A . 0.9700 ?
    C8 H8B . 0.9700 ?
    C9 H9A . 0.9700 ?
    C9 H9B . 0.9700 ?
    C10 H10A . 0.9600 ?
    C10 H10B . 0.9600 ?
    C10 H10C . 0.9600 ?
    C11 C12 . 1.378(12) ?
    C11 C16 . 1.481(12) ?
    C12 C13 . 1.344(18) ?
    C12 H12 . 0.9300 ?
    C13 C14 . 1.385(17) ?
    C13 H13 . 0.9300 ?
    C14 C15 . 1.368(13) ?
    C14 H14 . 0.9300 ?
    C15 H15 . 0.9300 ?
    C16 C17 . 1.514(13) ?
    C17 H17A . 0.9600 ?
    C17 H17B . 0.9600 ?
    C17 H17C . 0.9600 ?
    C18 C19 . 1.487(16) ?
    C18 H18A . 0.9700 ?
    C18 H18B . 0.9700 ?
    C19 H19A . 0.9700 ?
    C19 H19B . 0.9700 ?
    C20 H20A . 0.9600 ?
    C20 H20B . 0.9600 ?
    C20 H20C . 0.9600 ?
    C21 C22 . 1.404(13) ?
    C21 C26 . 1.463(14) ?
    C22 C23 . 1.35(2) ?
    C22 H22 . 0.9300 ?
    C23 C24 . 1.36(2) ?
    C23 H23 . 0.9300 ?
    C24 C25 . 1.398(14) ?
    C24 H24 . 0.9300 ?
    C25 H25 . 0.9300 ?
    C26 C27 . 1.509(13) ?
    C27 H27A . 0.9600 ?
    C27 H27B . 0.9600 ?
    C27 H27C . 0.9600 ?
    C28 C29 . 1.496(15) ?
    C28 H28A . 0.9700 ?
    C28 H28B . 0.9700 ?
    C29 H29A . 0.9700 ?
    C29 H29B . 0.9700 ?
    C30 H30A . 0.9600 ?
    C30 H30B . 0.9600 ?
    C30 H30C . 0.9600 ?
    C31 C32 . 1.373(13) ?
    C31 C36 . 1.456(13) ?
    C32 C33 . 1.434(15) ?
    C32 H32 . 0.9300 ?
    C33 C34 . 1.373(15) ?
    C33 H33 . 0.9300 ?
    C34 C35 . 1.362(14) ?
    C34 H34 . 0.9300 ?
    C35 H35 . 0.9300 ?
    C36 C37 . 1.529(12) ?
    C37 H37A . 0.9600 ?
    C37 H37B . 0.9600 ?
    C37 H37C . 0.9600 ?
    C38 C39 . 1.460(13) ?
    C38 H38A . 0.9700 ?
    C38 H38B . 0.9700 ?
    C39 H39A . 0.9700 ?
    C39 H39B . 0.9700 ?
    C40 H40A . 0.9600 ?
    C40 H40B . 0.9600 ?
    C40 H40C . 0.9600 ?
loop_
    _geom_angle_atom_site_label_1
    _geom_angle_atom_site_label_2
    _geom_angle_atom_site_label_3
    _geom_angle_site_symmetry_1
    _geom_angle_site_symmetry_3
    _geom_angle
    _geom_angle_publ_flag
    N5 Zn1 N2 . . 167.0(2) ?
    N5 Zn1 N3 . . 113.7(3) ?
    N2 Zn1 N3 . . 79.3(3) ?
    N5 Zn1 N4 . . 75.0(3) ?
    N2 Zn1 N4 . . 104.9(3) ?
    N3 Zn1 N4 . . 92.5(3) ?
    N5 Zn1 N6 . . 79.2(3) ?
    N2 Zn1 N6 . . 100.4(3) ?
    N3 Zn1 N6 . . 97.0(3) ?
    N4 Zn1 N6 . . 154.3(3) ?
    N5 Zn1 N1 . . 94.2(2) ?
    N2 Zn1 N1 . . 72.8(2) ?
    N3 Zn1 N1 . . 151.3(3) ?
    N4 Zn1 N1 . . 88.2(2) ?
    N6 Zn1 N1 . . 94.6(3) ?
    N11 Zn2 N8 . . 175.1(3) ?
    N11 Zn2 N9 . . 101.1(3) ?
    N8 Zn2 N9 . . 79.5(3) ?
    N11 Zn2 N7 . . 104.4(3) ?
    N8 Zn2 N7 . . 74.6(3) ?
    N9 Zn2 N7 . . 153.9(3) ?
    N11 Zn2 N12 . . 79.4(3) ?
    N8 Zn2 N12 . . 105.3(3) ?
    N9 Zn2 N12 . . 97.7(3) ?
    N7 Zn2 N12 . . 92.3(3) ?
    N11 Zn2 N10 . . 73.7(3) ?
    N8 Zn2 N10 . . 101.5(3) ?
    N9 Zn2 N10 . . 94.6(3) ?
    N7 Zn2 N10 . . 87.4(2) ?
    N12 Zn2 N10 . . 152.1(3) ?
    O1 Cl1 O4 . . 110.5(7) ?
    O1 Cl1 O3 . . 112.0(8) ?
    O4 Cl1 O3 . . 111.9(7) ?
    O1 Cl1 O2 . . 106.1(11) ?
    O4 Cl1 O2 . . 110.2(8) ?
    O3 Cl1 O2 . . 105.8(8) ?
    O6 Cl2 O7 . . 111.6(10) ?
    O6 Cl2 O8 . . 114.9(9) ?
    O7 Cl2 O8 . . 104.8(11) ?
    O6 Cl2 O5 . . 113.2(7) ?
    O7 Cl2 O5 . . 102.2(10) ?
    O8 Cl2 O5 . . 109.2(7) ?
    O10 Cl3 O11 . . 106.6(17) ?
    O10 Cl3 O12 . . 99.6(13) ?
    O11 Cl3 O12 . . 114.8(12) ?
    O10 Cl3 O9 . . 111.2(10) ?
    O11 Cl3 O9 . . 112.7(10) ?
    O12 Cl3 O9 . . 111.0(7) ?
    O14 Cl4 O15 . . 106.0(14) ?
    O14 Cl4 O16 . . 113.5(8) ?
    O15 Cl4 O16 . . 112.7(7) ?
    O14 Cl4 O13 . . 101.9(12) ?
    O15 Cl4 O13 . . 107.1(9) ?
    O16 Cl4 O13 . . 114.7(6) ?
    C1 N1 C5 . . 117.6(7) ?
    C1 N1 Zn1 . . 112.7(5) ?
    C5 N1 Zn1 . . 129.2(6) ?
    C6 N2 C8 . . 124.5(7) ?
    C6 N2 Zn1 . . 121.2(5) ?
    C8 N2 Zn1 . . 114.1(5) ?
    C10 N3 C9 . . 111.7(7) ?
    C10 N3 Zn1 . . 118.8(6) ?
    C9 N3 Zn1 . . 106.8(5) ?
    C10 N3 H3A . . 106.2 ?
    C9 N3 H3A . . 106.2 ?
    Zn1 N3 H3A . . 106.2 ?
    C15 N4 C11 . . 118.2(7) ?
    C15 N4 Zn1 . . 128.1(6) ?
    C11 N4 Zn1 . . 113.0(5) ?
    C16 N5 C18 . . 124.1(7) ?
    C16 N5 Zn1 . . 119.8(6) ?
    C18 N5 Zn1 . . 115.9(5) ?
    C20 N6 C19 . . 122.3(10) ?
    C20 N6 Zn1 . . 117.4(7) ?
    C19 N6 Zn1 . . 104.0(6) ?
    C20 N6 H6A . . 103.6 ?
    C19 N6 H6A . . 103.6 ?
    Zn1 N6 H6A . . 103.6 ?
    C25 N7 C21 . . 120.6(8) ?
    C25 N7 Zn2 . . 127.3(7) ?
    C21 N7 Zn2 . . 112.1(6) ?
    C26 N8 C28 . . 124.3(8) ?
    C26 N8 Zn2 . . 120.8(6) ?
    C28 N8 Zn2 . . 114.9(6) ?
    C30 N9 C29 . . 112.7(9) ?
    C30 N9 Zn2 . . 117.3(7) ?
    C29 N9 Zn2 . . 105.4(6) ?
    C30 N9 H9C . . 107.0 ?
    C29 N9 H9C . . 107.0 ?
    Zn2 N9 H9C . . 107.0 ?
    C35 N10 C31 . . 119.4(8) ?
    C35 N10 Zn2 . . 127.3(7) ?
    C31 N10 Zn2 . . 113.3(6) ?
    C36 N11 C38 . . 124.6(8) ?
    C36 N11 Zn2 . . 121.8(6) ?
    C38 N11 Zn2 . . 113.5(6) ?
    C40 N12 C39 . . 112.9(8) ?
    C40 N12 Zn2 . . 117.2(7) ?
    C39 N12 Zn2 . . 105.4(5) ?
    C40 N12 H12A . . 106.9 ?
    C39 N12 H12A . . 106.9 ?
    Zn2 N12 H12A . . 106.9 ?
    N1 C1 C2 . . 121.4(8) ?
    N1 C1 C6 . . 115.4(7) ?
    C2 C1 C6 . . 123.2(8) ?
    C3 C2 C1 . . 121.1(10) ?
    C3 C2 H2 . . 119.5 ?
    C1 C2 H2 . . 119.5 ?
    C2 C3 C4 . . 117.4(9) ?
    C2 C3 H3 . . 121.3 ?
    C4 C3 H3 . . 121.3 ?
    C5 C4 C3 . . 119.7(9) ?
    C5 C4 H4 . . 120.2 ?
    C3 C4 H4 . . 120.2 ?
    C4 C5 N1 . . 122.8(9) ?
    C4 C5 H5 . . 118.6 ?
    N1 C5 H5 . . 118.6 ?
    N2 C6 C1 . . 116.5(7) ?
    N2 C6 C7 . . 122.6(8) ?
    C1 C6 C7 . . 120.9(8) ?
    C6 C7 H7A . . 109.5 ?
    C6 C7 H7B . . 109.5 ?
    H7A C7 H7B . . 109.5 ?
    C6 C7 H7C . . 109.5 ?
    H7A C7 H7C . . 109.5 ?
    H7B C7 H7C . . 109.5 ?
    N2 C8 C9 . . 109.1(8) ?
    N2 C8 H8A . . 109.9 ?
    C9 C8 H8A . . 109.9 ?
    N2 C8 H8B . . 109.9 ?
    C9 C8 H8B . . 109.9 ?
    H8A C8 H8B . . 108.3 ?
    N3 C9 C8 . . 109.6(6) ?
    N3 C9 H9A . . 109.7 ?
    C8 C9 H9A . . 109.7 ?
    N3 C9 H9B . . 109.7 ?
    C8 C9 H9B . . 109.7 ?
    H9A C9 H9B . . 108.2 ?
    N3 C10 H10A . . 109.5 ?
    N3 C10 H10B . . 109.5 ?
    H10A C10 H10B . . 109.5 ?
    N3 C10 H10C . . 109.5 ?
    H10A C10 H10C . . 109.5 ?
    H10B C10 H10C . . 109.5 ?
    N4 C11 C12 . . 121.5(9) ?
    N4 C11 C16 . . 115.4(7) ?
    C12 C11 C16 . . 123.1(9) ?
    C13 C12 C11 . . 118.4(11) ?
    C13 C12 H12 . . 120.8 ?
    C11 C12 H12 . . 120.8 ?
    C12 C13 C14 . . 121.8(10) ?
    C12 C13 H13 . . 119.1 ?
    C14 C13 H13 . . 119.1 ?
    C15 C14 C13 . . 115.7(11) ?
    C15 C14 H14 . . 122.2 ?
    C13 C14 H14 . . 122.2 ?
    N4 C15 C14 . . 124.4(10) ?
    N4 C15 H15 . . 117.8 ?
    C14 C15 H15 . . 117.8 ?
    N5 C16 C11 . . 116.2(7) ?
    N5 C16 C17 . . 126.2(9) ?
    C11 C16 C17 . . 117.6(8) ?
    C16 C17 H17A . . 109.5 ?
    C16 C17 H17B . . 109.5 ?
    H17A C17 H17B . . 109.5 ?
    C16 C17 H17C . . 109.5 ?
    H17A C17 H17C . . 109.5 ?
    H17B C17 H17C . . 109.5 ?
    N5 C18 C19 . . 107.8(8) ?
    N5 C18 H18A . . 110.1 ?
    C19 C18 H18A . . 110.1 ?
    N5 C18 H18B . . 110.1 ?
    C19 C18 H18B . . 110.1 ?
    H18A C18 H18B . . 108.5 ?
    N6 C19 C18 . . 113.1(10) ?
    N6 C19 H19A . . 109.0 ?
    C18 C19 H19A . . 109.0 ?
    N6 C19 H19B . . 109.0 ?
    C18 C19 H19B . . 109.0 ?
    H19A C19 H19B . . 107.8 ?
    N6 C20 H20A . . 109.5 ?
    N6 C20 H20B . . 109.5 ?
    H20A C20 H20B . . 109.5 ?
    N6 C20 H20C . . 109.5 ?
    H20A C20 H20C . . 109.5 ?
    H20B C20 H20C . . 109.5 ?
    N7 C21 C22 . . 120.3(10) ?
    N7 C21 C26 . . 117.8(7) ?
    C22 C21 C26 . . 121.8(10) ?
    C23 C22 C21 . . 118.2(13) ?
    C23 C22 H22 . . 120.9 ?
    C21 C22 H22 . . 120.9 ?
    C22 C23 C24 . . 121.2(12) ?
    C22 C23 H23 . . 119.4 ?
    C24 C23 H23 . . 119.4 ?
    C23 C24 C25 . . 118.1(13) ?
    C23 C24 H24 . . 120.9 ?
    C25 C24 H24 . . 120.9 ?
    N7 C25 C24 . . 121.3(12) ?
    N7 C25 H25 . . 119.4 ?
    C24 C25 H25 . . 119.4 ?
    N8 C26 C21 . . 114.6(8) ?
    N8 C26 C27 . . 125.2(10) ?
    C21 C26 C27 . . 120.0(9) ?
    C26 C27 H27A . . 109.5 ?
    C26 C27 H27B . . 109.5 ?
    H27A C27 H27B . . 109.5 ?
    C26 C27 H27C . . 109.5 ?
    H27A C27 H27C . . 109.5 ?
    H27B C27 H27C . . 109.5 ?
    N8 C28 C29 . . 107.5(8) ?
    N8 C28 H28A . . 110.2 ?
    C29 C28 H28A . . 110.2 ?
    N8 C28 H28B . . 110.2 ?
    C29 C28 H28B . . 110.2 ?
    H28A C28 H28B . . 108.5 ?
    N9 C29 C28 . . 112.3(9) ?
    N9 C29 H29A . . 109.1 ?
    C28 C29 H29A . . 109.1 ?
    N9 C29 H29B . . 109.1 ?
    C28 C29 H29B . . 109.1 ?
    H29A C29 H29B . . 107.9 ?
    N9 C30 H30A . . 109.5 ?
    N9 C30 H30B . . 109.5 ?
    H30A C30 H30B . . 109.5 ?
    N9 C30 H30C . . 109.5 ?
    H30A C30 H30C . . 109.5 ?
    H30B C30 H30C . . 109.5 ?
    N10 C31 C32 . . 121.2(9) ?
    N10 C31 C36 . . 115.5(8) ?
    C32 C31 C36 . . 123.2(9) ?
    C31 C32 C33 . . 119.5(10) ?
    C31 C32 H32 . . 120.3 ?
    C33 C32 H32 . . 120.3 ?
    C34 C33 C32 . . 116.1(10) ?
    C34 C33 H33 . . 122.0 ?
    C32 C33 H33 . . 122.0 ?
    C35 C34 C33 . . 121.7(10) ?
    C35 C34 H34 . . 119.2 ?
    C33 C34 H34 . . 119.2 ?
    N10 C35 C34 . . 122.0(10) ?
    N10 C35 H35 . . 119.0 ?
    C34 C35 H35 . . 119.0 ?
    N11 C36 C31 . . 115.5(8) ?
    N11 C36 C37 . . 125.6(8) ?
    C31 C36 C37 . . 118.7(8) ?
    C36 C37 H37A . . 109.5 ?
    C36 C37 H37B . . 109.5 ?
    H37A C37 H37B . . 109.5 ?
    C36 C37 H37C . . 109.5 ?
    H37A C37 H37C . . 109.5 ?
    H37B C37 H37C . . 109.5 ?
    C39 C38 N11 . . 108.1(8) ?
    C39 C38 H38A . . 110.1 ?
    N11 C38 H38A . . 110.1 ?
    C39 C38 H38B . . 110.1 ?
    N11 C38 H38B . . 110.1 ?
    H38A C38 H38B . . 108.4 ?
    N12 C39 C38 . . 113.0(8) ?
    N12 C39 H39A . . 109.0 ?
    C38 C39 H39A . . 109.0 ?
    N12 C39 H39B . . 109.0 ?
    C38 C39 H39B . . 109.0 ?
    H39A C39 H39B . . 107.8 ?
    N12 C40 H40A . . 109.5 ?
    N12 C40 H40B . . 109.5 ?
    H40A C40 H40B . . 109.5 ?
    N12 C40 H40C . . 109.5 ?
    H40A C40 H40C . . 109.5 ?
    H40B C40 H40C . . 109.5 ?
loop_
    _geom_hbond_atom_site_label_D
    _geom_hbond_atom_site_label_H
    _geom_hbond_atom_site_label_A
    _geom_hbond_site_symmetry_A
    _geom_hbond_distance_DH
    _geom_hbond_distance_HA
    _geom_hbond_distance_DA
    _geom_hbond_angle_DHA
    N12 H12A O5 2_646 0.91 2.55 3.425(13) 162.8
    N12 H12A O7 2_646 0.91 2.38 3.175(17) 145.5
    N9 H9C O8 2_646 0.91 2.45 3.315(14) 158.0
    N9 H9C O5 2_646 0.91 2.39 3.188(13) 145.7
    N6 H6A O10 1_654 0.91 2.55 3.30(3) 139.6
    N3 H3A O16 1_554 0.91 2.28 3.092(11) 148.1
