# Supplementary material for: Bis{N-methyl-N′-[1-(pyridin-2-yl)ethyl­idene]ethane-1,2-diamine}­zinc bis­(perchlorate)
Source: Acta Crystallogr Sect E Struct Rep Online. 2011 Jul 6;67(Pt 8):m1038–9. doi: 10.1107/S1600536811026079 (PMC3212129; doi:10.1107/S1600536811026079)
Supplement: Supplementary file 2 [file e-67-m1038-Isup2.hkl]

# 
# h,k,l, Fc-squared, Fo-squared, sigma(Fo-squared) and status flag 
# 
data_I
_shelx_title ' P21 in    P21' 
_shelx_refln_list_code          4 
_shelx_F_calc_maximum      243.28 
_exptl_crystal_F_000      1280.00 
_reflns_d_resolution_high  0.8766 
 
loop_ 
 _symmetry_equiv_pos_as_xyz 
 'x, y, z' 
 '-x, y+1/2, -z' 
 
_cell_length_a    12.7999 
_cell_length_b    15.8414 
_cell_length_c    13.6869 
_cell_angle_alpha  90.000 
_cell_angle_beta  102.461 
_cell_angle_gamma  90.000 
 
_shelx_F_squared_multiplier     1.000 
 
loop_ 
 _refln_index_h 
 _refln_index_k 
 _refln_index_l 
 _refln_F_squared_calc 
 _refln_F_squared_meas 
 _refln_F_squared_sigma 
 _refln_observed_status 
   6 -15   0       45.39       74.76     36.28 o 
   7 -15   0      178.42      118.19     42.33 o 
   5 -14   0      384.91      454.63     57.17 o 
   6 -14   0       41.53       36.28     31.34 o 
   7 -14   0      144.94      153.93     45.08 o 
   8 -14   0       13.96       34.63     35.18 o 
   4 -13   0       73.70       91.81     32.98 o 
   5 -13   0      483.33      492.02     58.82 o 
   6 -13   0       84.48       97.85     37.38 o 
   7 -13   0      430.67      340.84     55.52 o 
   8 -13   0      122.90      115.45     43.43 o 
   9 -13   0        9.42        4.40     34.63 o 
   4 -12   0      159.02      222.64     38.48 o 
   5 -12   0     1055.68      937.31     78.61 o 
   6 -12   0       59.94       37.38     33.53 o 
   7 -12   0      138.45      128.64     39.03 o 
   8 -12   0      311.68      339.74     55.52 o 
   9 -12   0      260.69      293.01     54.97 o 
  10 -12   0       87.75      119.29     46.18 o 
   3 -11   0      473.31      433.74     47.28 o 
   4 -11   0       12.43       26.94     25.84 o 
   5 -11   0      144.08      172.62     37.38 o 
   6 -11   0      540.05      582.17     62.12 o 
   7 -11   0      863.40      820.76     75.86 o 
   8 -11   0      268.09      290.26     51.13 o 
   9 -11   0       92.49       67.07     38.48 o 
  10 -11   0      217.54      282.02     56.62 o 
  11 -11   0       75.23      168.77     53.32 o 
   3 -10   0      701.76      753.69     57.17 o 
   4 -10   0     2050.81     2297.91    119.84 o 
   5 -10   0      121.31      133.04     33.53 o 
   6 -10   0       67.40       64.87     30.79 o 
   7 -10   0      392.51      468.93     57.17 o 
   8 -10   0      548.23      578.88     65.42 o 
   9 -10   0       83.77       81.91     38.48 o 
  10 -10   0      414.60      561.28     70.92 o 
  11 -10   0        2.76        5.50     36.83 o 
   2  -9   0     2881.56     2907.57    136.34 o 
   3  -9   0       70.71       48.93     21.99 o 
   4  -9   0     1026.71      941.70     65.97 o 
   5  -9   0      287.70      253.98     36.83 o 
   6  -9   0     1176.61     1128.61     81.36 o 
   7  -9   0      426.85      447.49     54.97 o 
   8  -9   0      891.22     1050.00     84.66 o 
   9  -9   0       61.89       76.41     36.28 o 
  10  -9   0      543.27      704.77     76.41 o 
  11  -9   0       14.29       35.18     39.03 o 
  12  -9   0      132.45       91.81     48.93 o 
   2  -8   0      162.41      140.73     24.74 o 
   3  -8   0        9.15       25.84     18.69 o 
   4  -8   0      171.12      104.45     25.84 o 
   5  -8   0      345.48      474.97     48.38 o 
   6  -8   0     1016.96      892.78     67.07 o 
   7  -8   0      110.78       91.26     31.88 o 
   8  -8   0      958.11     1195.13     86.86 o 
   9  -8   0       74.30       85.76     37.93 o 
  10  -8   0      208.06      234.19     52.23 o 
  11  -8   0       11.70       39.58     37.38 o 
  12  -8   0      127.49       30.24     40.13 o 
   2  -7   0     4134.07     3734.38    157.23 o 
   3  -7   0     5629.97     5176.90    207.25 o 
   4  -7   0       91.67      139.63     26.39 o 
   5  -7   0      124.69      128.64     28.04 o 
   6  -7   0     1030.21     1129.16     76.96 o 
   7  -7   0      140.80      106.10     33.53 o 
   8  -7   0       27.67       29.69     30.24 o 
   9  -7   0       42.79       28.59     32.98 o 
  10  -7   0      232.72      184.16     46.18 o 
  11  -7   0      355.58      406.26     65.42 o 
  12  -7   0      185.14      156.68     51.68 o 
  13  -7   0       17.17      -18.14     35.18 o 
   1  -6   0     3699.01     3338.57    133.04 o 
   2  -6   0     1709.56     1937.83     89.61 o 
   3  -6   0     3145.69     2957.60    133.04 o 
   4  -6   0     2997.25     2955.40    124.79 o 
   5  -6   0     1463.43     1479.35     86.31 o 
   6  -6   0      325.66      214.95     34.08 o 
   7  -6   0      689.75      689.37     63.22 o 
   8  -6   0      998.60      818.56     73.12 o 
   9  -6   0      452.84      457.93     59.37 o 
  10  -6   0      154.48      134.14     41.23 o 
  11  -6   0        1.94       37.38     36.83 o 
  12  -6   0      110.26      114.90     46.18 o 
  13  -6   0      245.59      242.44     59.37 o 
   1  -5   0    12810.66     9408.79    332.59 o 
   2  -5   0      466.69      617.91     39.58 o 
   3  -5   0     1897.09     1873.51     91.81 o 
   4  -5   0        4.57       12.64     14.84 o 
   5  -5   0     1712.31     2105.50    108.85 o 
   6  -5   0      622.13      754.93     29.20 o 
   7  -5   0     2690.38     2639.30    137.98 o 
   8  -5   0      223.71      257.28     42.33 o 
   9  -5   0      789.72      838.35     75.86 o 
  10  -5   0      111.40      137.98     42.88 o 
  11  -5   0      878.41      835.60     86.31 o 
  12  -5   0       29.53       43.43     37.93 o 
  13  -5   0       64.79       86.31     46.73 o 
   1  -4   0     3494.90     3402.89    131.39 o 
   2  -4   0     2180.36     2455.14    102.25 o 
   3  -4   0     3285.87     4555.14    179.22 o 
   4  -4   0     2239.73     2849.85    125.34 o 
   5  -4   0    13612.14    13674.78    315.99 o 
   6  -4   0      628.88      579.08     58.82 o 
   7  -4   0      477.99      564.99     29.47 o 
   8  -4   0       16.57       -3.87     12.20 o 
   9  -4   0     1987.09     1956.52    119.84 o 
  10  -4   0      112.38      126.99     41.78 o 
  11  -4   0      370.21      337.54     58.82 o 
  12  -4   0       69.67       31.88     38.48 o 
  13  -4   0      544.79      524.45     76.41 o 
   2  -3   0     5476.18     6025.69    227.59 o 
   3  -3   0     3448.77     4034.54    150.08 o 
   4  -3   0     1414.11     2137.39     96.75 o 
   5  -3   0      761.10     1071.85     36.30 o 
   6  -3   0     4876.59     5221.37    134.33 o 
   7  -3   0     5897.20     5135.64    134.72 o 
   8  -3   0      296.85      263.51     22.70 o 
   9  -3   0     1302.62     1282.31     52.68 o 
  10  -3   0      291.91      306.75     50.58 o 
  11  -3   0      528.79      505.76     65.42 o 
  12  -3   0       16.10       23.64     35.73 o 
  13  -3   0       31.95       40.13     38.48 o 
  14  -3   0       33.44       80.81     45.63 o 
   2  -2   0     7371.70     7397.29    263.87 o 
   4  -2   0     6251.65     7754.95    182.03 o 
   5  -2   0    11157.67    12949.14    303.46 o 
   6  -2   0     1733.00     1587.76     51.11 o 
   7  -2   0     1315.21     1346.77     72.29 o 
   8  -2   0     2742.92     2798.04     85.28 o 
   9  -2   0      714.07      598.83     35.80 o 
  10  -2   0      427.56      442.52     34.08 o 
  11  -2   0      375.86      288.06     52.23 o 
  12  -2   0      710.04      765.79     83.56 o 
  13  -2   0      179.47       96.20     45.08 o 
  14  -2   0       54.15       82.46     48.38 o 
   3  -1   0    16454.91    17417.94    605.81 o 
   4  -1   0     4622.01     5248.91    162.17 o 
   5  -1   0       56.67      102.25     15.39 o 
   6  -1   0    11655.55    11763.01    283.51 o 
   7  -1   0      439.02      459.27     59.37 o 
   8  -1   0     1421.55     1424.68     67.89 o 
   9  -1   0       86.12       61.18     23.64 o 
  10  -1   0      679.78      719.80     43.20 o 
  11  -1   0      406.73      349.49     33.36 o 
  12  -1   0      179.87      199.01     48.93 o 
  13  -1   0       15.53       14.29     34.63 o 
  14  -1   0      106.67      134.14     49.48 o 
   2   0   0     2681.14     3391.89    114.35 o 
   3   0   0    12906.96    14096.63    313.35 o 
   4   0   0    10428.64    10274.47    232.28 o 
   5   0   0     6065.41     6383.76    149.35 o 
   6   0   0      108.32      107.17     10.99 o 
   7   0   0      121.85      122.35     12.10 o 
   8   0   0     4084.18     3860.27    144.03 o 
   9   0   0       31.44       61.57     23.64 o 
  10   0   0       17.99        3.50     20.07 o 
  11   0   0       14.61       -0.58     18.23 o 
  12   0   0       55.49        5.06     20.27 o 
  13   0   0        0.07       -7.15     38.48 o 
  14   0   0      206.98      183.61     54.42 o 
   1   1   0     1620.46     1844.39     45.46 o 
   2   1   0    31383.38    32737.91    766.24 o 
   3   1   0    16324.65    17334.54    334.21 o 
   4   1   0     4355.87     4766.26    114.80 o 
   5   1   0       87.57      114.80      7.11 o 
   6   1   0    11417.07    11773.09    220.31 o 
   7   1   0      544.12      584.00     31.92 o 
   8   1   0     1248.16     1246.26     66.52 o 
   9   1   0       99.14      136.34     28.04 o 
  10   1   0      665.90      658.04     53.32 o 
  11   1   0      393.74      323.80     42.88 o 
  12   1   0      159.08      169.83     29.14 o 
  13   1   0       14.65        5.72     22.03 o 
  14   1   0      106.44       89.61     49.48 o 
   0   2   0    12872.40    15555.42    509.61 o 
   1   2   0    15075.74    15556.01    360.35 o 
   2   2   0     7595.47     7675.22    168.89 o 
   3   2   0     6035.44     5936.01    113.87 o 
   4   2   0     5966.36     7285.74    140.77 o 
   5   2   0    10946.94    12601.34    291.84 o 
   6   2   0     1584.86     1426.36     47.62 o 
   7   2   0     1451.59     1481.17     92.08 o 
   8   2   0     2576.64     2764.36     80.83 o 
   9   2   0      675.45      567.88     48.38 o 
  10   2   0      439.94      435.94     46.73 o 
  11   2   0      396.83      341.39     43.98 o 
  12   2   0      730.77      559.63     53.32 o 
  13   2   0      213.50      123.34     29.83 o 
  14   2   0       40.08       22.84     25.20 o 
   1   3   0    32986.48    33194.78    604.56 o 
   2   3   0     6244.82     6753.15    138.74 o 
   3   3   0     3118.70     3560.88     73.50 o 
   4   3   0     1412.27     2012.68     45.13 o 
   5   3   0      634.11      987.95     26.14 o 
   6   3   0     5017.41     5292.93    133.46 o 
   7   3   0     5812.16     5112.68    133.12 o 
   8   3   0      296.25      238.43     21.51 o 
   9   3   0     1378.71     1360.06     77.51 o 
  10   3   0      274.87      163.82     34.63 o 
  11   3   0      438.75      429.90     47.83 o 
  12   3   0       11.95       23.64     28.04 o 
  13   3   0       32.46       12.64     29.14 o 
  14   3   0       40.63       44.34     26.13 o 
   0   4   0      406.53      381.52     25.29 o 
   1   4   0     3479.03     3580.80     87.59 o 
   2   4   0     2144.88     2493.13     64.89 o 
   3   4   0     3361.73     4946.82    135.08 o 
   4   4   0     2394.37     3113.12     74.65 o 
   5   4   0    14025.63    13517.21    256.95 o 
   6   4   0      641.87      558.09     18.91 o 
   7   4   0      585.95      605.68     32.03 o 
   8   4   0       24.37        8.27     12.71 o 
   9   4   0     1977.18     1840.53     95.10 o 
  10   4   0       98.10       79.16     31.34 o 
  11   4   0      397.70      286.96     42.88 o 
  12   4   0       63.04       11.54     29.14 o 
  13   4   0      573.65      656.39     65.97 o 
   1   5   0    11947.98     9128.02    175.28 o 
   2   5   0      405.15      557.13     23.52 o 
   3   5   0     2277.75     2263.44     51.73 o 
   4   5   0        7.32        6.02      5.99 o 
   5   5   0     2002.79     2387.85     55.75 o 
   6   5   0      617.77      708.67     24.27 o 
   7   5   0     2915.34     2956.32     88.24 o 
   8   5   0      220.50      210.68     22.78 o 
   9   5   0      752.61      866.27     44.68 o 
  10   5   0      110.04      159.42     33.53 o 
  11   5   0      987.72     1071.99     74.76 o 
  12   5   0       26.46       45.08     32.98 o 
  13   5   0       64.85       53.87     34.08 o 
   0   6   0      349.83      559.40     23.38 o 
   1   6   0     3649.15     3264.46     59.39 o 
   2   6   0     1648.20     1908.33     71.19 o 
   3   6   0     3579.52     3415.27     74.57 o 
   4   6   0     2692.13     2598.79     62.14 o 
   5   6   0     1549.36     1623.81     43.68 o 
   6   6   0      363.33      251.41     15.50 o 
   7   6   0      769.22      772.23     38.87 o 
   8   6   0     1014.71      893.73     44.51 o 
   9   6   0      459.70      447.98     75.04 o 
  10   6   0      180.36      170.42     35.73 o 
  11   6   0        2.03       18.69     26.39 o 
  12   6   0      109.56       64.87     35.18 o 
  13   6   0      244.05      326.55     50.03 o 
   1   7   0     1654.04     2107.41     42.67 o 
   2   7   0     4080.48     3846.11     84.00 o 
   3   7   0     5773.45     5147.77    108.68 o 
   4   7   0       70.97      106.07     12.09 o 
   5   7   0      180.75      117.42     14.18 o 
   6   7   0     1227.47     1226.17     40.74 o 
   7   7   0       94.71       74.51     17.68 o 
   8   7   0       50.97      107.99     29.14 o 
   9   7   0       33.09      -13.42     18.97 o 
  10   7   0      196.71      203.95     39.58 o 
  11   7   0      349.70      360.08     49.48 o 
  12   7   0      198.55      144.03     40.68 o 
  13   7   0       16.24      -37.93     30.24 o 
   0   8   0     9678.85     8938.10    212.34 o 
   1   8   0      805.21      696.81     21.04 o 
   2   8   0      167.35      134.87      9.72 o 
   3   8   0       13.82       16.36      9.26 o 
   4   8   0      195.07      132.62     14.09 o 
   5   8   0      338.79      440.78     27.31 o 
   6   8   0      944.66      918.59     44.45 o 
   7   8   0      120.88      116.69     46.73 o 
   8   8   0      872.50     1046.24     52.86 o 
   9   8   0       99.38      110.22     33.53 o 
  10   8   0      272.43      211.24     28.91 o 
  11   8   0       11.77       14.29     29.14 o 
  12   8   0      133.93       40.68     34.08 o 
   1   9   0     1235.86     1138.83     29.84 o 
   2   9   0     3149.62     3153.90     61.14 o 
   3   9   0       75.07       75.53     12.60 o 
   4   9   0     1065.29      866.82     33.31 o 
   5   9   0      285.51      280.13     26.10 o 
   6   9   0     1301.46     1289.51     55.05 o 
   7   9   0      419.64      443.59     33.88 o 
   8   9   0      876.99      998.52     53.36 o 
   9   9   0       60.35       16.63     18.85 o 
  10   9   0      549.34      583.86     44.41 o 
  11   9   0       12.52       15.39     31.34 o 
  12   9   0      128.89      201.20     47.28 o 
   0  10   0      641.24      683.72     50.58 o 
   1  10   0     1225.97     1273.53     33.56 o 
   2  10   0     1138.97     1142.18     38.96 o 
   3  10   0      721.33      704.88     33.27 o 
   4  10   0     2143.58     2360.70     63.95 o 
   5  10   0      115.55      104.65     16.43 o 
   6  10   0       82.00       88.04     21.76 o 
   7  10   0      408.74      450.19     36.53 o 
   8  10   0      428.51      359.97     34.67 o 
   9  10   0       59.36       56.49     53.05 o 
  10  10   0      414.19      454.57     42.11 o 
  11  10   0        2.55       -0.55     29.14 o 
   1  11   0     1372.80     1366.64     44.72 o 
   2  11   0     1733.91     1471.00     47.72 o 
   3  11   0      521.84      465.61     26.58 o 
   4  11   0       21.25       37.54     13.35 o 
   5  11   0      138.83      163.45     24.40 o 
   6  11   0      481.48      515.35     38.74 o 
   7  11   0      869.32      919.47     50.95 o 
   8  11   0      283.50      250.53     32.32 o 
   9  11   0       89.91       91.97     26.24 o 
  10  11   0      194.36      139.03     87.41 o 
  11  11   0       74.10       43.43     39.58 o 
   0  12   0      617.55      603.61     57.17 o 
   1  12   0      625.47      632.07     33.53 o 
   2  12   0       82.29      105.96     28.60 o 
   3  12   0      314.58      263.59     22.13 o 
   4  12   0      112.54      144.96     19.68 o 
   5  12   0     1178.85     1298.59     47.93 o 
   6  12   0       76.50      109.35     28.59 o 
   7  12   0      117.34       67.65     24.06 o 
   8  12   0      317.23      315.12     37.26 o 
   9  12   0      240.01      253.23     34.39 o 
  10  12   0       86.47       68.72     28.52 o 
   1  13   0      497.46      586.38     30.85 o 
   2  13   0      300.75      378.77     26.57 o 
   3  13   0      969.67      990.56     41.61 o 
   4  13   0       75.06       76.73     18.07 o 
   5  13   0      502.56      518.78     39.75 o 
   6  13   0       80.88       36.24     23.11 o 
   7  13   0      410.79      369.46     38.04 o 
   8  13   0      131.35      136.27     31.23 o 
   9  13   0        6.58        3.66     24.68 o 
   0  14   0       64.59       30.79     26.39 o 
   1  14   0      416.69      400.50     65.14 o 
   2  14   0      122.31      108.87     19.40 o 
   3  14   0      709.66      776.82     38.66 o 
   4  14   0       20.42       42.83     17.51 o 
   5  14   0      393.42      322.48     35.60 o 
   6  14   0       43.30       21.03     41.78 o 
   7  14   0      145.57      152.12     31.09 o 
   8  14   0        9.36      -14.57     24.10 o 
   9  14   0      260.11      323.80     54.42 o 
   1  15   0      164.96      194.23     30.59 o 
   2  15   0      268.35      303.84     35.85 o 
   3  15   0      896.28      964.28     51.56 o 
   4  15   0       20.33        4.75     17.15 o 
   5  15   0      258.71      292.29     40.13 o 
   6  15   0       54.31       23.00     24.66 o 
   7  15   0      180.84      168.96     70.37 o 
   0  16   0      535.36      531.05     66.52 o 
   1  16   0      238.64      178.40     32.26 o 
   2  16   0        3.50       24.76     21.12 o 
   3  16   0      173.98      177.42     32.40 o 
   4  16   0      196.03      199.17     32.15 o 
   5  16   0      269.46      300.06     38.64 o 
   6  16   0       88.16      110.44     36.83 o 
   1  17   0       28.12       23.74     23.70 o 
   2  17   0      323.77      352.09     40.98 o 
   3  17   0       87.00       87.70     28.96 o 
   4  17   0       63.90      160.52     51.13 o 
   0  18   0      339.17      312.25     57.17 o 
   1  18   0       21.38       -0.05     24.06 o 
  -8 -15   1       13.93        7.70     37.38 o 
  -7 -15   1       44.99       71.47     37.38 o 
  -6 -15   1      616.75      680.58     73.67 o 
  -9 -14   1        1.54        0.00     32.43 o 
  -8 -14   1      518.40      501.91     66.52 o 
  -7 -14   1        2.00      -17.04     29.69 o 
  -6 -14   1       22.21       23.09     30.24 o 
  -5 -14   1        2.84       -9.90     25.84 o 
   5 -14   1       80.33       79.71     33.53 o 
   6 -14   1      549.17      560.73     65.97 o 
   7 -14   1       69.07       37.38     37.38 o 
   8 -14   1      217.21      223.19     51.68 o 
 -10 -13   1      306.46      339.74     65.97 o 
  -9 -13   1       39.39       40.68     39.03 o 
  -8 -13   1       23.71       -6.60     31.34 o 
  -7 -13   1       62.83       10.99     32.43 o 
  -6 -13   1      823.47      771.28     74.21 o 
  -5 -13   1       69.77        4.40     26.94 o 
   4 -13   1      377.83      311.15     46.73 o 
   5 -13   1        7.17      -36.28     24.19 o 
   6 -13   1      275.79      301.26     50.03 o 
   7 -13   1       98.72       78.61     36.83 o 
   8 -13   1      306.51      323.80     56.62 o 
   9 -13   1        4.77        0.55     32.43 o 
 -10 -12   1        1.39       21.99     35.73 o 
  -9 -12   1        5.40      -44.53     29.69 o 
  -8 -12   1      260.40      230.89     50.03 o 
  -7 -12   1      445.95      402.96     54.97 o 
  -6 -12   1      534.73      422.20     56.07 o 
  -5 -12   1       96.08       63.22     31.88 o 
  -4 -12   1     2030.21     1777.31    108.30 o 
   4 -12   1     1333.71     1387.54     87.96 o 
   5 -12   1      256.66      301.81     46.73 o 
   6 -12   1      435.38      324.35     50.58 o 
   7 -12   1       79.33      119.29     37.93 o 
   8 -12   1      299.47      247.38     50.03 o 
   9 -12   1      156.25      182.51     48.93 o 
  10 -12   1      188.71      163.82     48.38 o 
 -11 -11   1       90.06       16.49     36.28 o 
 -10 -11   1      266.29      229.24     53.32 o 
  -9 -11   1      403.19      394.71     61.02 o 
  -8 -11   1      148.70      203.40     44.53 o 
  -7 -11   1      450.66      464.53     59.37 o 
  -6 -11   1      646.88      623.40     64.87 o 
  -5 -11   1      445.18      448.59     53.32 o 
  -4 -11   1      580.91      692.12     60.47 o 
   3 -11   1     1220.76     1192.38     78.06 o 
   4 -11   1      717.44      737.75     62.67 o 
   5 -11   1       43.32       35.18     26.94 o 
   6 -11   1      432.10      521.15     57.17 o 
   7 -11   1      847.12     1016.47     80.26 o 
   8 -11   1       54.52       20.34     31.88 o 
   9 -11   1      114.67      118.74     41.78 o 
  10 -11   1       81.76       74.21     40.68 o 
  11 -11   1      115.92      135.24     48.93 o 
 -12 -10   1       73.03       32.43     47.28 o 
 -11 -10   1      177.90      345.79     63.77 o 
 -10 -10   1        1.72       20.34     34.08 o 
  -9 -10   1      237.29      261.68     51.13 o 
  -8 -10   1       30.96       13.74     30.79 o 
  -7 -10   1      742.87      762.49     70.92 o 
  -6 -10   1       88.91       88.51     34.08 o 
  -5 -10   1      340.81      228.69     39.03 o 
  -4 -10   1      873.52     1062.10     76.41 o 
  -3 -10   1     3708.00     3468.31    158.87 o 
   3 -10   1       18.06       37.38     23.09 o 
   4 -10   1      106.96       83.56     27.49 o 
   5 -10   1     3215.36     3252.81    154.48 o 
   6 -10   1      120.28      175.37     37.38 o 
   7 -10   1       94.20      143.48     37.93 o 
   8 -10   1       18.05       32.98     31.34 o 
   9 -10   1      532.48      603.61     70.37 o 
  10 -10   1      175.02      206.70     50.03 o 
  11 -10   1       46.49       -1.10     36.28 o 
 -12  -9   1        4.62       27.49     36.83 o 
 -11  -9   1      381.77      437.04     68.72 o 
 -10  -9   1       35.61       32.98     36.28 o 
  -9  -9   1      339.12      208.90     48.38 o 
  -8  -9   1      748.37      688.82     70.92 o 
  -7  -9   1      633.92      692.67     67.62 o 
  -6  -9   1       28.52       70.37     29.69 o 
  -5  -9   1     3055.41     3019.17    142.38 o 
  -4  -9   1      140.98      161.62     31.88 o 
  -3  -9   1      109.77      107.75     25.84 o 
   2  -9   1      568.62      603.06     46.18 o 
   3  -9   1     6183.26     5681.56    223.74 o 
   4  -9   1      138.50       88.51     26.94 o 
   5  -9   1      382.76      346.34     43.43 o 
   6  -9   1      140.37       93.46     31.34 o 
   7  -9   1     1064.76     1210.53     87.96 o 
   8  -9   1       20.44       10.45     29.69 o 
   9  -9   1       48.50       18.14     31.34 o 
  10  -9   1       12.85       18.14     30.24 o 
  11  -9   1      425.92      275.42     58.82 o 
  12  -9   1       19.49       12.09     39.58 o 
 -12  -8   1       50.38       15.39     40.68 o 
 -11  -8   1      360.35      485.97     72.02 o 
 -10  -8   1        7.81      -14.29     29.14 o 
  -9  -8   1     1016.08     1107.72     89.06 o 
  -8  -8   1      647.03      599.77     64.32 o 
  -7  -8   1     1576.83     1598.09    102.25 o 
  -6  -8   1       39.98       42.88     25.84 o 
  -5  -8   1     1476.58     1448.56     87.96 o 
  -4  -8   1     1342.80     1355.11     84.66 o 
  -3  -8   1     1794.00     2181.92    107.20 o 
  -2  -8   1      354.08      367.23     37.38 o 
   2  -8   1      618.68      536.55     41.23 o 
   3  -8   1      135.35      178.12     27.49 o 
   4  -8   1      168.78      220.45     32.98 o 
   5  -8   1     1054.60     1236.36     78.61 o 
   6  -8   1       70.38       45.63     24.74 o 
   7  -8   1      248.05      423.85     50.58 o 
   8  -8   1      131.42      121.49     37.38 o 
   9  -8   1      999.19      890.03     78.06 o 
  10  -8   1        5.35       23.09     30.79 o 
  11  -8   1      193.71      154.48     48.93 o 
  12  -8   1       11.19       35.18     40.68 o 
 -13  -7   1      124.87      150.08     55.52 o 
 -12  -7   1       37.51       59.92     41.23 o 
 -11  -7   1      658.37      888.93     90.16 o 
 -10  -7   1      356.09      281.47     51.68 o 
  -9  -7   1      411.19      371.62     54.42 o 
  -8  -7   1       76.35       34.63     31.88 o 
  -7  -7   1      438.69      350.18     46.18 o 
  -6  -7   1      424.54      531.05     53.32 o 
  -5  -7   1     1482.52     1209.98     77.51 o 
  -4  -7   1      820.91      697.07     53.87 o 
  -3  -7   1     3771.88     3054.35    133.04 o 
  -2  -7   1     2716.51     2632.70    117.64 o 
   1  -7   1      521.03      429.90     34.08 o 
   2  -7   1      385.72      280.37     29.14 o 
   3  -7   1     4323.90     4104.35    166.57 o 
   4  -7   1      392.97      506.31     42.33 o 
   5  -7   1      110.21      167.67     29.69 o 
   6  -7   1      625.92      657.49     58.82 o 
   7  -7   1      802.77      754.24     66.52 o 
   8  -7   1       77.46      105.00     36.28 o 
   9  -7   1      581.51      692.67     72.57 o 
  10  -7   1      117.52       73.12     39.58 o 
  11  -7   1      502.81      534.35     71.47 o 
  12  -7   1      213.74      265.52     58.82 o 
 -13  -6   1        0.78      -16.49     36.83 o 
 -12  -6   1      562.11      651.44     81.36 o 
 -11  -6   1       49.03        1.10     32.98 o 
 -10  -6   1      132.77      200.65     46.73 o 
  -9  -6   1       37.87       23.09     29.14 o 
  -8  -6   1     1982.84     1973.56    118.19 o 
  -7  -6   1      275.28      240.79     39.58 o 
  -6  -6   1      965.65      929.06     65.97 o 
  -5  -6   1       32.84       27.49     19.79 o 
  -4  -6   1    10422.65     9485.20    365.58 o 
  -3  -6   1     2615.73     2389.17    106.10 o 
  -2  -6   1      518.58      703.12     46.73 o 
   1  -6   1     6246.98     5074.09    197.36 o 
   2  -6   1     1452.60     1501.89     69.27 o 
   3  -6   1      484.84      471.68     37.93 o 
   4  -6   1      809.72      936.21     58.27 o 
   5  -6   1     2510.97     2077.77     59.90 o 
   6  -6   1     2913.38     2773.43    141.28 o 
   7  -6   1       73.97       84.11     29.14 o 
   8  -6   1      305.46      268.27     46.18 o 
   9  -6   1      319.22      407.36     56.07 o 
  10  -6   1      277.82      225.39     49.48 o 
  11  -6   1      245.24      278.17     56.07 o 
  12  -6   1       13.98       20.34     35.73 o 
  13  -6   1       50.33       34.63     39.58 o 
 -13  -5   1       25.96       10.99     42.33 o 
 -12  -5   1       19.60      -23.64     34.08 o 
 -11  -5   1       92.54      153.38     47.28 o 
 -10  -5   1     1213.90     1560.16    109.40 o 
  -9  -5   1       68.93       75.86     33.53 o 
  -8  -5   1      142.37      170.42     35.73 o 
  -7  -5   1      128.96      154.48     34.08 o 
  -6  -5   1     5617.01     5395.69    221.54 o 
  -5  -5   1      667.01      571.73     50.58 o 
  -4  -5   1     1328.03     1156.65     67.07 o 
  -3  -5   1       42.95       31.34     15.39 o 
  -2  -5   1     5718.73     5513.89    212.20 o 
  -1  -5   1      413.00      304.01     26.94 o 
   1  -5   1      195.19      186.91     19.79 o 
   2  -5   1     4189.94     4337.99    173.17 o 
   3  -5   1     4836.56     5202.18    201.20 o 
   4  -5   1     6988.67     7254.36    285.31 o 
   5  -5   1      790.78      844.58     32.05 o 
   6  -5   1      551.79      594.61     30.79 o 
   7  -5   1      995.16      996.11     40.11 o 
   8  -5   1     3529.84     3603.54    169.32 o 
   9  -5   1      254.34      203.95     43.98 o 
  10  -5   1       91.70      152.28     44.53 o 
  11  -5   1      399.84      412.30     62.67 o 
  12  -5   1      545.93      494.22     72.02 o 
  13  -5   1       24.82       31.88     41.23 o 
 -14  -4   1        1.86       -2.75     36.83 o 
 -13  -4   1       59.46       12.64     40.13 o 
 -12  -4   1     1128.65     1058.25     96.75 o 
 -11  -4   1       78.29      103.35     42.88 o 
 -10  -4   1      292.85      233.64     47.83 o 
  -9  -4   1      275.90      274.32     46.73 o 
  -8  -4   1      643.30      826.47     36.21 o 
  -7  -4   1      243.92      343.64     21.56 o 
  -6  -4   1     1688.30     1415.79     45.93 o 
  -5  -4   1      107.54      113.25     24.74 o 
  -4  -4   1     5590.21     5711.79    224.84 o 
  -3  -4   1      112.42      113.25     19.79 o 
  -2  -4   1     3792.60     3410.58    144.03 o 
  -1  -4   1     1663.82     1488.69     67.62 o 
   1  -4   1     4625.59     5047.71    185.81 o 
   2  -4   1    19955.41    17377.81    610.21 o 
   3  -4   1     1704.91     1756.97     81.36 o 
   4  -4   1    13697.21    12103.06    439.24 o 
   5  -4   1     3795.75     4137.18    107.11 o 
   6  -4   1     2798.91     3966.02    105.50 o 
   7  -4   1     1107.75     1249.43     46.67 o 
   8  -4   1      758.27      762.05     38.42 o 
   9  -4   1       47.75       63.22     33.53 o 
  10  -4   1      717.30      647.04     70.92 o 
  11  -4   1      121.65       81.36     42.33 o 
  12  -4   1      197.49      175.92     52.77 o 
  13  -4   1        1.78       11.54     37.93 o 
 -14  -3   1      173.22       65.42     48.93 o 
 -13  -3   1       84.37       55.52     40.68 o 
 -12  -3   1       96.73      115.45     46.73 o 
 -11  -3   1      129.37      109.95     41.78 o 
 -10  -3   1      408.59      504.11     63.22 o 
  -9  -3   1      824.84      882.00     41.67 o 
  -8  -3   1      377.04      395.83     27.49 o 
  -7  -3   1     1007.57     1161.63     43.50 o 
  -6  -3   1     2916.09     3089.59     86.44 o 
  -5  -3   1      964.33     1215.68     38.83 o 
  -4  -3   1      824.74      734.45     47.28 o 
  -3  -3   1     3499.79     3607.94    140.73 o 
  -1  -3   1     4086.52     3930.64    152.28 o 
   2  -3   1    21015.47    21056.67    691.02 o 
   3  -3   1      418.04      569.53     39.03 o 
   4  -3   1    13480.88    15010.24    346.86 o 
   5  -3   1     1090.57     1253.08     42.45 o 
   6  -3   1     3846.88     3839.33    104.48 o 
   7  -3   1      324.31      291.52     23.91 o 
   8  -3   1     2413.52     2694.79     83.24 o 
   9  -3   1       22.58       29.34     15.56 o 
  10  -3   1      296.92      241.34     48.38 o 
  11  -3   1      235.17      231.99     51.68 o 
  12  -3   1      561.31      576.68     75.86 o 
  13  -3   1       30.49       46.73     40.13 o 
 -14  -2   1        1.04       18.69     39.03 o 
 -13  -2   1      120.09      124.24     48.93 o 
 -12  -2   1      670.42      682.23     79.71 o 
 -11  -2   1      217.04      122.59     43.98 o 
 -10  -2   1      173.58      134.48     21.54 o 
  -9  -2   1     1094.99     1087.24     59.92 o 
  -8  -2   1     2025.29     1911.54     64.13 o 
  -7  -2   1      943.38     1011.00     41.76 o 
  -6  -2   1      840.16      726.60     31.12 o 
  -5  -2   1     1430.08     2053.26     58.80 o 
  -4  -2   1     5599.30     5550.72    225.39 o 
  -3  -2   1     4350.28     4269.28    174.82 o 
  -2  -2   1    17396.03    18719.17    650.89 o 
   2  -2   1     7325.15     9594.05    341.94 o 
   3  -2   1     6408.19     6940.46    253.98 o 
   4  -2   1      247.71      220.13     14.85 o 
   5  -2   1     8022.89     8218.57    195.59 o 
   6  -2   1     4027.53     4344.27    115.70 o 
   7  -2   1      447.98      443.43     26.94 o 
   8  -2   1      477.28      462.33     30.10 o 
   9  -2   1      330.08      359.72     46.45 o 
  10  -2   1     2070.66     2089.26     76.68 o 
  11  -2   1       22.91       63.22     36.28 o 
  12  -2   1       16.42      -28.04     29.69 o 
  13  -2   1      190.72      154.48     49.48 o 
 -14  -1   1       52.70       64.87     46.73 o 
 -13  -1   1      442.80      366.68     67.07 o 
 -12  -1   1       26.46       49.48     36.83 o 
 -11  -1   1     1066.48      990.37     50.89 o 
 -10  -1   1      341.01      285.18     27.76 o 
  -9  -1   1      723.44      655.33     45.90 o 
  -8  -1   1      194.51      208.57     21.25 o 
  -7  -1   1      151.37      212.69     19.42 o 
  -6  -1   1     1811.29     1776.76     72.57 o 
  -5  -1   1    10767.31    11733.70    276.44 o 
  -4  -1   1      132.96       88.01      9.56 o 
  -3  -1   1    21887.68    23337.53    815.81 o 
  -2  -1   1     9109.20     9465.41    313.35 o 
   2  -1   1     3780.78     4297.31    159.97 o 
   3  -1   1    59186.53    54973.93   1613.48 o 
   4  -1   1     6276.95     6756.30    212.75 o 
   5  -1   1     1280.51      864.74     43.43 o 
   6  -1   1     1417.20     1289.69     59.37 o 
   7  -1   1     2530.24     2986.18    112.70 o 
   8  -1   1     1551.35     1528.83     74.21 o 
   9  -1   1      707.20      700.77     86.58 o 
  10  -1   1       80.47       73.01     20.86 o 
  11  -1   1     1475.37     1422.84     65.05 o 
  12  -1   1      196.43      251.23     53.32 o 
  13  -1   1       58.78       53.87     41.78 o 
 -14   0   1        1.37        1.10     39.58 o 
 -13   0   1      350.39      272.12     57.17 o 
 -12   0   1       11.75       14.35     19.93 o 
 -11   0   1      696.11      788.97     47.15 o 
 -10   0   1        8.43       43.87     18.39 o 
  -9   0   1     1577.93     1507.54     59.81 o 
  -8   0   1       58.07       65.66     16.37 o 
  -7   0   1     4209.72     3989.12     86.79 o 
  -6   0   1      274.69      208.06     16.49 o 
  -5   0   1     9597.36     9379.41    230.07 o 
  -4   0   1     4329.98     4954.57    115.40 o 
  -3   0   1       54.29       37.48      4.17 o 
  -2   0   1     1794.31     2361.68     81.36 o 
  -1   0   1     2459.86     2344.64     80.81 o 
   0   0   1        0.84       18.34     12.37 o 
   1   0   1    15350.80    17575.17    574.48 o 
   2   0   1     3154.18     2621.71     92.91 o 
   3   0   1      536.77      500.67     20.07 o 
   4   0   1     4598.69     5513.16    130.68 o 
   5   0   1     7441.44     9952.55    228.85 o 
   6   0   1       20.77       16.75      8.03 o 
   7   0   1      935.00      640.30     27.70 o 
   8   0   1       30.72       37.93     19.79 o 
   9   0   1     4231.56     4246.74    161.07 o 
  10   0   1       40.63       51.13     24.19 o 
  11   0   1      441.94      608.20     96.20 o 
  12   0   1      127.22      125.05     26.73 o 
  13   0   1      343.56      485.42     73.67 o 
  14   0   1        2.83       -2.20     39.58 o 
 -14   1   1       47.38       68.72     45.08 o 
 -13   1   1      434.46      410.18     42.06 o 
 -12   1   1       28.35       -5.22     19.48 o 
 -11   1   1      965.73      771.44     46.21 o 
 -10   1   1      313.36      274.17     38.76 o 
  -9   1   1      942.08      802.07     53.32 o 
  -8   1   1      191.89      135.24     24.74 o 
  -7   1   1      185.48      221.95     16.11 o 
  -6   1   1     1952.75     1915.46     80.81 o 
  -5   1   1    11164.33    11715.40    265.79 o 
  -4   1   1      168.81      148.46     10.43 o 
  -3   1   1    22014.27    23558.58    518.43 o 
  -2   1   1     9521.10     9805.15    323.80 o 
  -1   1   1    26248.25    28636.99    659.17 o 
   0   1   1      431.30      426.68     20.07 o 
   1   1   1     1845.03     1619.89     42.29 o 
   2   1   1     4121.48     4743.39     89.84 o 
   3   1   1    55451.68    51543.28   1137.09 o 
   4   1   1     6038.25     6428.95    124.76 o 
   5   1   1     1362.99      951.85     26.10 o 
   6   1   1     1385.03     1290.42     33.66 o 
   7   1   1     2437.18     2861.28     63.81 o 
   8   1   1     1506.72     1399.64     70.92 o 
   9   1   1      725.82      715.21     53.32 o 
  10   1   1       94.14      141.83     31.34 o 
  11   1   1     1421.73     1448.56     85.76 o 
  12   1   1      196.63      223.74     40.68 o 
  13   1   1       75.54       74.04     26.79 o 
  14   1   1        2.31      -17.04     41.78 o 
 -14   2   1        0.36       20.59     24.51 o 
 -13   2   1      135.12      138.09     28.86 o 
 -12   2   1      698.92      717.60     48.08 o 
 -11   2   1      215.06      183.61     35.18 o 
 -10   2   1      169.11      101.70     28.59 o 
  -9   2   1     1050.36      989.53     62.12 o 
  -8   2   1     2057.75     1951.55    111.87 o 
  -7   2   1     1201.18     1257.86     41.62 o 
  -6   2   1      919.24      845.60     48.93 o 
  -5   2   1     1484.88     1905.37     68.44 o 
  -4   2   1     6453.55     6314.19    145.97 o 
  -3   2   1     4942.77     4795.13     91.47 o 
  -2   2   1    16736.55    18012.69    339.34 o 
  -1   2   1      183.88      261.68     15.39 o 
   0   2   1     5222.85     6067.63    144.98 o 
   1   2   1    18798.18    18867.51    674.26 o 
   2   2   1     7348.53     9453.23    177.08 o 
   3   2   1     6451.11     6518.77    128.40 o 
   4   2   1      268.56      212.85     15.44 o 
   5   2   1     7643.34     7179.68    235.16 o 
   6   2   1     3842.25     4054.11     97.91 o 
   7   2   1      408.06      339.23     15.44 o 
   8   2   1      460.26      466.12     28.25 o 
   9   2   1      316.10      281.47     36.28 o 
  10   2   1     2109.11     1936.73     98.40 o 
  11   2   1       27.08       20.34     26.39 o 
  12   2   1       22.16        7.15     28.04 o 
  13   2   1      191.46      115.45     37.93 o 
 -14   3   1      180.87      141.09     32.62 o 
 -13   3   1       88.89       48.98     25.09 o 
 -12   3   1       95.54       97.30     32.98 o 
 -11   3   1       92.67       46.18     25.84 o 
 -10   3   1      554.42      702.57     57.72 o 
  -9   3   1      850.43      744.90     55.52 o 
  -8   3   1      409.56      468.41     27.79 o 
  -7   3   1     1055.10     1095.03     45.08 o 
  -6   3   1     3444.47     3347.83     88.63 o 
  -5   3   1      929.65     1170.29     40.03 o 
  -4   3   1      817.80      679.27     19.41 o 
  -3   3   1     3318.66     3262.83     67.22 o 
  -2   3   1     1024.43     1027.14     32.71 o 
  -1   3   1     4483.46     4094.53     80.07 o 
   0   3   1      587.90      409.34     19.52 o 
   1   3   1     1787.77     1591.77     35.84 o 
   2   3   1    19405.34    19192.22    360.18 o 
   3   3   1      566.99      672.40     20.15 o 
   4   3   1    13089.42    14711.16    275.73 o 
   5   3   1     1157.11     1287.06     33.40 o 
   6   3   1     3893.29     3929.22     83.14 o 
   7   3   1      394.96      340.81     68.99 o 
   8   3   1     2303.64     2536.11     79.29 o 
   9   3   1       18.32       12.09     23.09 o 
  10   3   1      356.19      321.60     43.98 o 
  11   3   1      199.52      156.68     35.73 o 
  12   3   1      535.07      510.71     56.62 o 
  13   3   1       42.62       10.99     30.24 o 
 -14   4   1        3.92       -7.39     22.85 o 
 -13   4   1       56.43       90.16     35.73 o 
 -12   4   1     1141.38     1171.49     80.26 o 
 -11   4   1       70.77       47.28     26.94 o 
 -10   4   1      295.97      234.74     39.58 o 
  -9   4   1      262.09      335.89     40.68 o 
  -8   4   1      591.38      753.59     36.34 o 
  -7   4   1      238.34      258.93     21.73 o 
  -6   4   1     1844.83     1524.92     50.92 o 
  -5   4   1      120.52      111.92      8.41 o 
  -4   4   1     5504.86     5744.03    114.05 o 
  -3   4   1       80.44       63.66      7.20 o 
  -2   4   1     4352.04     3903.94     78.43 o 
  -1   4   1     1707.40     1583.32     36.97 o 
   0   4   1     7195.98     6379.34    123.59 o 
   1   4   1     4849.14     5039.45     99.40 o 
   2   4   1    20702.46    18388.09    377.48 o 
   3   4   1     1742.85     1783.58     42.35 o 
   4   4   1    13966.22    11975.88    228.24 o 
   5   4   1     3919.39     4152.55     88.19 o 
   6   4   1     2543.76     3593.10     92.26 o 
   7   4   1     1153.46     1212.66     48.39 o 
   8   4   1      875.98      861.98     46.73 o 
   9   4   1       62.93       70.37     28.04 o 
  10   4   1      603.21      605.81     56.62 o 
  11   4   1      131.19      154.48     38.48 o 
  12   4   1      193.91      178.12     42.33 o 
  13   4   1        0.77      -14.84     28.59 o 
 -13   5   1       28.34       50.58     34.63 o 
 -12   5   1       17.31       12.64     29.69 o 
 -11   5   1      103.17       63.22     30.24 o 
 -10   5   1     1164.21     1244.61     76.96 o 
  -9   5   1       56.34       74.70     17.82 o 
  -8   5   1      134.26      142.76     24.19 o 
  -7   5   1      129.47      186.78     60.47 o 
  -6   5   1     5483.19     4953.89    103.45 o 
  -5   5   1      735.60      639.65     41.67 o 
  -4   5   1     1525.24     1235.90     33.45 o 
  -3   5   1       52.72       48.34      7.50 o 
  -2   5   1     5486.98     5305.17    109.83 o 
  -1   5   1      360.50      256.28     12.86 o 
   0   5   1     5032.76     4754.59     81.13 o 
   1   5   1      196.57      182.47     13.87 o 
   2   5   1     4698.09     4791.64     96.99 o 
   3   5   1     4600.24     4701.94    116.73 o 
   4   5   1     7542.18     7789.14    152.71 o 
   5   5   1      822.57      897.04     28.63 o 
   6   5   1      698.12      685.46     24.58 o 
   7   5   1      941.74      967.20     43.28 o 
   8   5   1     3276.47     3029.57    154.75 o 
   9   5   1      261.76      276.77     47.55 o 
  10   5   1       97.63      142.93     34.63 o 
  11   5   1      408.98      459.58     55.52 o 
  12   5   1      507.56      683.33     65.97 o 
  13   5   1       23.36        2.20     31.88 o 
 -13   6   1        4.07       83.56     37.93 o 
 -12   6   1      571.17      476.07     55.52 o 
 -11   6   1       74.70       25.29     28.59 o 
 -10   6   1      127.86      144.03     35.18 o 
  -9   6   1       27.62       26.88     20.34 o 
  -8   6   1     2183.07     2057.08    100.05 o 
  -7   6   1      358.12      351.33     26.79 o 
  -6   6   1      892.21      793.40     27.01 o 
  -5   6   1       18.61       18.60      9.18 o 
  -4   6   1    10315.26     9844.98    191.05 o 
  -3   6   1     2356.19     2060.76     50.83 o 
  -2   6   1      533.60      652.79     23.34 o 
  -1   6   1     1617.46     1697.23     34.81 o 
   0   6   1     8313.32     8423.84    138.95 o 
   1   6   1     6340.20     5344.37     91.15 o 
   2   6   1     1195.98     1115.73     32.80 o 
   3   6   1      480.49      510.17     25.56 o 
   4   6   1      785.37      854.31     28.89 o 
   5   6   1     2632.35     2146.49     53.98 o 
   6   6   1     3424.62     3319.18    100.65 o 
   7   6   1       80.62       77.85     29.41 o 
   8   6   1      290.56      264.84     26.85 o 
   9   6   1      235.62      266.45     28.57 o 
  10   6   1      291.24      261.13     43.43 o 
  11   6   1      242.77      210.55     43.43 o 
  12   6   1        8.86      -23.64     28.59 o 
  13   6   1       56.40       11.54     30.79 o 
 -13   7   1      129.53      186.91     46.73 o 
 -12   7   1       40.12       30.79     31.88 o 
 -11   7   1      661.31      837.25     68.17 o 
 -10   7   1      387.28      365.03     47.83 o 
  -9   7   1      310.97      360.58     30.90 o 
  -8   7   1       69.07       72.78     37.11 o 
  -7   7   1      352.03      296.77     26.66 o 
  -6   7   1      452.66      543.96     23.93 o 
  -5   7   1     1645.34     1410.25     40.67 o 
  -4   7   1      793.11      727.43     27.20 o 
  -3   7   1     3455.60     2765.54     65.76 o 
  -2   7   1     2598.62     2514.93    123.42 o 
  -1   7   1     2981.38     3757.03     68.40 o 
   0   7   1     2247.40     2543.16     49.82 o 
   1   7   1      520.10      467.20     16.35 o 
   2   7   1      425.61      310.99     13.20 o 
   3   7   1     4237.47     4125.94     90.93 o 
   4   7   1      275.40      351.37     25.03 o 
   5   7   1      121.04      141.35     14.07 o 
   6   7   1      701.21      803.84     30.32 o 
   7   7   1      793.41      813.83     42.75 o 
   8   7   1      104.23      117.40     22.54 o 
   9   7   1      615.42      741.86     44.31 o 
  10   7   1      113.76      116.54     35.73 o 
  11   7   1      466.18      622.30     62.12 o 
  12   7   1      215.21      197.91     46.73 o 
 -12   8   1       50.60      139.08     39.58 o 
 -11   8   1      379.24      476.07     55.52 o 
 -10   8   1        7.60       26.19     20.20 o 
  -9   8   1     1065.55     1175.03     55.97 o 
  -8   8   1      616.00      590.44     39.26 o 
  -7   8   1     1665.79     1805.25     67.03 o 
  -6   8   1       36.88        6.61     14.29 o 
  -5   8   1     1549.84     1425.68     42.77 o 
  -4   8   1     1386.91     1482.16     75.69 o 
  -3   8   1     1573.93     1935.25     51.95 o 
  -2   8   1      304.65      363.19     19.52 o 
  -1   8   1     1263.01     1144.52     30.94 o 
   0   8   1      753.90      882.94     24.74 o 
   1   8   1     1902.24     2500.71     50.91 o 
   2   8   1      531.03      458.89     17.29 o 
   3   8   1      136.90      163.05     10.85 o 
   4   8   1      214.57      281.63     18.96 o 
   5   8   1     1157.74     1336.64     42.10 o 
   6   8   1       59.17       49.80     17.29 o 
   7   8   1      278.21      384.32     32.20 o 
   8   8   1      115.10      100.52     22.90 o 
   9   8   1      963.50      844.07     79.99 o 
  10   8   1        8.21       -9.90     26.39 o 
  11   8   1      216.43      206.15     45.63 o 
  12   8   1        9.06       28.04     35.18 o 
 -12   9   1        4.13       46.18     35.18 o 
 -11   9   1      368.23      351.28     51.13 o 
 -10   9   1       35.51       58.33     23.85 o 
  -9   9   1      315.54      305.39     32.83 o 
  -8   9   1      745.93      705.53     60.20 o 
  -7   9   1      784.97      894.16     68.72 o 
  -6   9   1       27.97       52.70     19.10 o 
  -5   9   1     2689.24     2542.01     66.81 o 
  -4   9   1      140.61      170.34     25.77 o 
  -3   9   1      123.47      129.14     15.30 o 
  -2   9   1      132.89      117.67     10.27 o 
  -1   9   1     9384.94     9157.23    154.91 o 
   0   9   1      511.67      469.76     18.58 o 
   1   9   1       46.54       29.73      8.07 o 
   2   9   1      558.55      624.39     25.12 o 
   3   9   1     5536.21     5118.54    177.28 o 
   4   9   1      135.57      138.35     15.80 o 
   5   9   1      409.85      443.01     29.78 o 
   6   9   1      133.80      115.21     21.37 o 
   7   9   1     1242.14     1362.48     60.03 o 
   8   9   1       16.53       48.32     21.73 o 
   9   9   1       75.08       60.25     24.09 o 
  10   9   1       14.92       26.44     23.13 o 
  11   9   1      435.43      402.41     56.62 o 
  12   9   1       16.57        9.35     31.88 o 
 -12  10   1       69.76       65.97     38.48 o 
 -11  10   1      169.52       82.46     40.68 o 
 -10  10   1        2.00       16.67     21.55 o 
  -9  10   1      236.76      248.66     32.59 o 
  -8  10   1       16.78        3.18     17.87 o 
  -7  10   1      662.20      592.95     59.92 o 
  -6  10   1       84.86       90.83     21.73 o 
  -5  10   1      327.80      278.28     21.17 o 
  -4  10   1      900.89     1106.22     39.92 o 
  -3  10   1     3563.55     3463.26     84.12 o 
  -2  10   1       24.45       18.90     11.61 o 
  -1  10   1       93.83       63.75     10.34 o 
   0  10   1      143.66      140.50     12.32 o 
   1  10   1     4737.15     4752.37     89.06 o 
   2  10   1      188.66      227.14     18.50 o 
   3  10   1       19.01       39.42     13.90 o 
   4  10   1       96.87       56.20     13.85 o 
   5  10   1     3363.46     3390.03     84.73 o 
   6  10   1      160.64      128.19     23.56 o 
   7  10   1       75.23      104.12     23.70 o 
   8  10   1       24.42      -22.72     21.44 o 
   9  10   1      555.44      563.15     43.84 o 
  10  10   1      204.51      254.61     44.53 o 
  11  10   1       38.28       22.54     31.88 o 
 -11  11   1       88.81       15.94     34.08 o 
 -10  11   1      269.70      188.68     45.63 o 
  -9  11   1      369.15      373.28     38.07 o 
  -8  11   1      152.54      145.70     29.69 o 
  -7  11   1      467.35      472.99     39.44 o 
  -6  11   1      703.18      611.68     41.46 o 
  -5  11   1      349.01      431.84     30.78 o 
  -4  11   1      518.97      572.59     32.71 o 
  -3  11   1       42.44       26.76     13.19 o 
  -2  11   1      615.82      908.55     36.67 o 
  -1  11   1     2424.90     2636.82     69.47 o 
   0  11   1     1177.41     1339.79     52.83 o 
   1  11   1      700.20      645.48     32.63 o 
   2  11   1     2316.59     2487.28     67.36 o 
   3  11   1     1267.64     1338.02     45.44 o 
   4  11   1      769.70      815.34     35.37 o 
   5  11   1       44.81       55.74     15.14 o 
   6  11   1      391.37      493.83     39.05 o 
   7  11   1      804.68      850.82     50.02 o 
   8  11   1       61.91       86.35     25.04 o 
   9  11   1       94.30       70.92     25.44 o 
  10  11   1       84.75       53.75     26.36 o 
  11  11   1      130.58       73.12     40.68 o 
 -10  12   1        1.90       40.10     32.16 o 
  -9  12   1        9.31      -12.09     21.38 o 
  -8  12   1      212.64      198.99     40.68 o 
  -7  12   1      406.77      427.68     44.53 o 
  -6  12   1      489.98      495.53     39.67 o 
  -5  12   1       75.69       54.24     19.52 o 
  -4  12   1     1965.05     1830.71     57.75 o 
  -3  12   1      192.12      220.59     24.52 o 
  -2  12   1      639.57      918.87     43.08 o 
  -1  12   1        1.35       17.08     12.69 o 
   0  12   1      837.04      766.28     54.15 o 
   1  12   1      994.00     1014.65     38.99 o 
   2  12   1     1325.21     1432.63     71.26 o 
   3  12   1      116.87       92.56     16.62 o 
   4  12   1     1290.21     1367.00     48.31 o 
   5  12   1      254.73      275.03     37.87 o 
   6  12   1      486.82      377.12     35.60 o 
   7  12   1       83.16       42.76     22.78 o 
   8  12   1      330.62      377.18     50.03 o 
   9  12   1      160.09      103.78     29.96 o 
  10  12   1      172.16      234.54     76.14 o 
 -10  13   1      296.06      333.57     42.50 o 
  -9  13   1       43.61       44.73     33.26 o 
  -8  13   1       26.45       25.56     24.88 o 
  -7  13   1       69.56       80.19     33.81 o 
  -6  13   1      806.72      870.75     88.23 o 
  -5  13   1       65.92       40.43     21.68 o 
  -4  13   1       62.70       38.19     16.17 o 
  -3  13   1       32.29       15.63     14.16 o 
  -2  13   1     1805.43     1837.68     58.73 o 
  -1  13   1       49.20       22.99     13.50 o 
   0  13   1      119.72       72.84     21.77 o 
   1  13   1      153.81      155.75     25.98 o 
   2  13   1      978.55      900.05     40.66 o 
   3  13   1       39.44       51.57     17.21 o 
   4  13   1      449.58      415.72     28.24 o 
   5  13   1        5.63       14.09     26.11 o 
   6  13   1      293.79      350.23     67.34 o 
   7  13   1      104.93       61.64     24.30 o 
   8  13   1      283.76      338.10     39.51 o 
   9  13   1        4.39       13.38     26.61 o 
  -9  14   1        2.14       15.85     27.69 o 
  -8  14   1      533.84      590.30     49.72 o 
  -7  14   1        0.77       -7.59     23.07 o 
  -6  14   1       13.71       27.53     24.11 o 
  -5  14   1        3.84       -9.26     19.00 o 
  -4  14   1      702.20      651.75     36.64 o 
  -3  14   1       14.77        0.85     14.58 o 
  -2  14   1      202.35      249.75     24.25 o 
  -1  14   1      188.22      166.13     27.16 o 
   0  14   1      868.16      975.09     55.00 o 
   1  14   1      136.83      258.72     37.66 o 
   2  14   1      163.84      158.87     21.64 o 
   3  14   1        4.75        2.46     14.96 o 
   4  14   1      204.79      155.71     22.13 o 
   5  14   1       85.81       60.41     33.81 o 
   6  14   1      572.90      511.78     71.47 o 
   7  14   1       68.56       55.60     26.81 o 
   8  14   1      242.44      183.10     44.53 o 
  -8  15   1       16.47       44.55     28.52 o 
  -7  15   1       42.59       53.59     28.80 o 
  -6  15   1      620.93      608.12     48.84 o 
  -5  15   1      102.94       77.91     29.41 o 
  -4  15   1      107.72      110.27     20.57 o 
  -3  15   1      103.64      175.81     23.74 o 
  -2  15   1      685.05      539.11     44.36 o 
  -1  15   1       59.79       80.73     25.07 o 
   0  15   1       55.24       21.54     20.41 o 
   1  15   1       20.20       25.84     26.94 o 
   2  15   1      416.36      372.13     38.00 o 
   3  15   1      273.39      248.28     25.76 o 
   4  15   1      383.13      398.92     31.76 o 
   5  15   1       11.33      -30.91     20.61 o 
   6  15   1      164.65      166.39     32.46 o 
   7  15   1       87.45       71.26     29.30 o 
  -6  16   1       25.83        3.52     24.45 o 
  -5  16   1       93.93       63.02     27.86 o 
  -4  16   1      249.69      237.35     27.94 o 
  -3  16   1      265.88      267.68     36.52 o 
  -2  16   1      125.04       91.93     27.00 o 
  -1  16   1       30.97       30.16     21.45 o 
   0  16   1      231.78      217.68     45.08 o 
   1  16   1      539.48      607.46     67.07 o 
   2  16   1       99.46       92.25     38.76 o 
   3  16   1       16.80       13.99     22.92 o 
   4  16   1       55.74       64.32     41.23 o 
   5  16   1      262.09      308.55     49.48 o 
   6  16   1       86.35       91.42     30.12 o 
  -4  17   1       23.15       24.19     36.28 o 
  -3  17   1       16.43       10.83     23.40 o 
  -2  17   1       70.65       52.63     27.24 o 
  -1  17   1      487.35      564.91     48.37 o 
   0  17   1       44.44      112.07     34.91 o 
   1  17   1       67.05       85.06     26.96 o 
   2  17   1       19.43        7.46     22.85 o 
   3  17   1      384.11      409.62     43.84 o 
   4  17   1       52.58       80.26     43.98 o 
  -1  18   1        1.19       18.69     35.18 o 
   0  18   1       12.02       21.05     24.80 o 
  -8 -15   2        0.90       -0.55     32.43 o 
  -7 -15   2       12.00       69.82     41.23 o 
  -9 -14   2       30.89      -23.09     34.08 o 
  -8 -14   2       61.42       55.52     40.13 o 
  -7 -14   2      606.43      623.95     73.12 o 
  -6 -14   2       47.08       12.64     29.14 o 
 -10 -13   2       31.10       55.52     43.98 o 
  -9 -13   2      325.10      369.97     61.57 o 
  -8 -13   2       21.11       19.79     31.88 o 
  -7 -13   2       94.18       88.51     36.28 o 
  -6 -13   2       53.17       77.51     34.08 o 
  -5 -13   2      601.03      627.80     66.52 o 
   4 -13   2      164.24      238.59     40.13 o 
   5 -13   2      573.62      546.99     59.37 o 
   6 -13   2      125.09      152.83     41.23 o 
   7 -13   2      457.97      538.19     65.97 o 
   8 -13   2       31.50       78.06     38.48 o 
   9 -13   2      200.67      211.65     51.13 o 
 -10 -12   2       10.07       17.59     36.83 o 
  -9 -12   2       45.88       53.32     41.23 o 
  -8 -12   2       81.66       75.31     40.13 o 
  -7 -12   2      394.98      391.96     58.82 o 
  -6 -12   2      118.78      166.57     41.23 o 
  -5 -12   2      375.79      358.98     50.58 o 
  -4 -12   2      330.78      357.88     51.68 o 
   3 -12   2      491.61      576.13     54.42 o 
   4 -12   2       30.38       28.59     25.84 o 
   5 -12   2      782.35      664.63     62.67 o 
   6 -12   2      110.92       80.81     35.73 o 
   7 -12   2      385.89      383.72     55.52 o 
   8 -12   2       32.74        8.80     32.98 o 
   9 -12   2       77.34       62.67     37.38 o 
  10 -12   2       59.28       62.67     42.88 o 
 -11 -11   2        4.49      -10.99     32.43 o 
 -10 -11   2      181.82      253.43     54.42 o 
  -9 -11   2     1072.05     1283.09    101.70 o 
  -8 -11   2      207.46      323.80     55.52 o 
  -7 -11   2       33.59       36.28     33.53 o 
  -6 -11   2      368.79      397.46     56.07 o 
  -5 -11   2      666.61      753.69     68.72 o 
  -4 -11   2      408.25      335.89     46.73 o 
   3 -11   2      221.84      232.54     34.63 o 
   4 -11   2     1270.83     1113.22     74.21 o 
   5 -11   2      406.44      409.56     49.48 o 
   6 -11   2      128.40       89.06     34.08 o 
   7 -11   2      351.94      315.00     51.68 o 
   8 -11   2      680.57      656.39     71.47 o 
   9 -11   2      265.38      300.71     53.87 o 
  10 -11   2       16.71        7.15     34.08 o 
 -12 -10   2      313.12      199.56     60.47 o 
 -11 -10   2       94.19       80.81     46.18 o 
 -10 -10   2      159.81      155.58     48.93 o 
  -9 -10   2        6.02       20.34     29.14 o 
  -8 -10   2      396.09      493.67     62.67 o 
  -7 -10   2      208.17      172.62     41.78 o 
  -6 -10   2     1508.82     1677.25    106.65 o 
  -5 -10   2      112.54       91.26     33.53 o 
  -4 -10   2     1849.74     1834.48    106.10 o 
  -3 -10   2      200.73      181.41     34.08 o 
   2 -10   2     4979.69     5237.37    208.35 o 
   3 -10   2     1027.24     1084.64     69.82 o 
   4 -10   2      563.16      559.63     51.13 o 
   5 -10   2      396.51      434.29     48.93 o 
   6 -10   2      759.87      728.95     64.32 o 
   7 -10   2      123.56       99.50     35.18 o 
   8 -10   2       64.48       32.98     31.34 o 
   9 -10   2      124.93      162.72     43.98 o 
  10 -10   2      615.89      520.60     69.82 o 
  11 -10   2       47.15      -15.94     32.98 o 
 -12  -9   2       56.93       87.96     48.93 o 
 -11  -9   2        4.91        7.70     33.53 o 
 -10  -9   2      976.96     1127.52     96.75 o 
  -9  -9   2       68.25       74.76     40.13 o 
  -8  -9   2      938.97     1029.11     85.21 o 
  -7  -9   2      137.70      127.54     36.83 o 
  -6  -9   2     1427.21     1538.17     98.95 o 
  -5  -9   2      342.73      498.06     51.13 o 
  -4  -9   2     2648.22     2364.43    120.39 o 
  -3  -9   2      465.28      669.58     56.07 o 
   2  -9   2      321.44      349.63     34.08 o 
   3  -9   2      291.37      324.90     37.38 o 
   4  -9   2     2144.91     2068.12    105.55 o 
   5  -9   2      227.23      289.16     39.03 o 
   6  -9   2       26.13       49.48     26.39 o 
   7  -9   2      169.68      170.42     39.03 o 
   8  -9   2     1204.22     1195.68     91.81 o 
   9  -9   2        8.06      -29.69     26.39 o 
  10  -9   2       69.62       39.03     37.38 o 
  11  -9   2        3.86        4.40     35.18 o 
 -13  -8   2       40.05       28.59     40.13 o 
 -12  -8   2      219.32      130.29     49.48 o 
 -11  -8   2      105.01       75.31     42.88 o 
 -10  -8   2      498.79      646.49     73.67 o 
  -9  -8   2      313.46      373.27     58.82 o 
  -8  -8   2     1294.91     1531.02    101.70 o 
  -7  -8   2      229.48      292.46     45.63 o 
  -6  -8   2      496.64      525.00     56.07 o 
  -5  -8   2       94.46      113.25     31.34 o 
  -4  -8   2      179.23      272.67     39.03 o 
  -3  -8   2      845.55      827.91     59.37 o 
   2  -8   2     2844.43     2972.99    122.04 o 
   3  -8   2      108.78      151.18     25.29 o 
   4  -8   2      151.28      113.80     25.84 o 
   5  -8   2      512.86      551.39     50.58 o 
   6  -8   2     4919.75     5375.90    232.54 o 
   7  -8   2        7.99        6.05     25.84 o 
   8  -8   2       23.40       12.09     25.84 o 
   9  -8   2      167.58      106.10     40.13 o 
  10  -8   2      493.46      500.81     68.17 o 
  11  -8   2       93.75       41.78     41.23 o 
  12  -8   2       45.05       84.11     47.83 o 
 -13  -7   2      160.38      141.28     50.58 o 
 -12  -7   2      177.14      190.76     54.42 o 
 -11  -7   2      104.16       85.21     45.63 o 
 -10  -7   2      871.06      981.28     90.16 o 
  -9  -7   2      367.29      333.69     52.23 o 
  -8  -7   2      368.96      330.39     48.93 o 
  -7  -7   2       28.91        9.90     23.09 o 
  -6  -7   2      982.60     1233.07     80.26 o 
  -5  -7   2     4176.50     4095.56    182.51 o 
  -4  -7   2     1438.37     1351.81     79.71 o 
  -3  -7   2      113.23       54.42     20.34 o 
  -2  -7   2      323.20      233.09     30.24 o 
   1  -7   2     3114.91     2881.18    114.35 o 
   2  -7   2      246.36      222.64     26.39 o 
   3  -7   2     1348.22     1584.90     76.41 o 
   4  -7   2     3123.95     2678.88    119.29 o 
   5  -7   2      699.84      570.63     48.93 o 
   6  -7   2      195.44      227.59     37.38 o 
   7  -7   2      227.09      222.09     40.68 o 
   8  -7   2     1513.61     1760.81    107.75 o 
   9  -7   2      676.60      811.42     78.06 o 
  10  -7   2      326.82      377.12     58.27 o 
  11  -7   2       69.81      117.09     45.08 o 
  12  -7   2      270.59      205.05     57.72 o 
 -13  -6   2       88.74       59.37     43.98 o 
 -12  -6   2       55.22       74.76     43.98 o 
 -11  -6   2      471.51      502.46     70.37 o 
 -10  -6   2      334.12      246.28     49.48 o 
  -9  -6   2        6.66       16.49     29.69 o 
  -8  -6   2      860.43      747.65     68.17 o 
  -7  -6   2     2920.26     3134.61    155.03 o 
  -6  -6   2      448.29      391.96     45.63 o 
  -5  -6   2      641.68      526.10     48.38 o 
  -4  -6   2     1421.54     1207.23     72.02 o 
  -3  -6   2     5863.28     6556.19    252.88 o 
  -2  -6   2     4171.95     4756.34    190.21 o 
   1  -6   2     3483.39     3063.15    122.59 o 
   2  -6   2     3205.23     3382.55    135.24 o 
   3  -6   2     6075.86     5380.30    205.60 o 
   4  -6   2     1331.40     1575.00     81.36 o 
   5  -6   2     2053.83     1966.42    100.60 o 
   6  -6   2      643.16      634.41     29.72 o 
   7  -6   2     1695.18     1873.51    108.85 o 
   8  -6   2       48.15        9.90     27.49 o 
   9  -6   2     1303.65     1400.19    100.60 o 
  10  -6   2       92.76       57.17     36.83 o 
  11  -6   2      157.91      198.46     52.23 o 
  12  -6   2        8.59       89.61     45.08 o 
 -13  -5   2      578.10      540.94     75.86 o 
 -12  -5   2        9.57      -27.49     30.24 o 
 -11  -5   2       38.63       67.07     37.38 o 
 -10  -5   2      186.76      250.68     47.83 o 
  -9  -5   2     2077.90     2195.66    126.44 o 
  -8  -5   2      277.39      296.86     47.28 o 
  -7  -5   2      721.39      568.98     54.97 o 
  -6  -5   2      233.50      223.19     35.18 o 
  -5  -5   2     3102.34     3495.79    156.68 o 
  -4  -5   2     1798.47     1772.36     92.36 o 
  -3  -5   2      376.14      254.53     29.69 o 
  -2  -5   2      279.63      332.04     31.34 o 
   1  -5   2      963.15     1019.77     52.77 o 
   2  -5   2     1316.38     1057.70     53.32 o 
   3  -5   2     3525.48     3969.12    158.32 o 
   4  -5   2      142.79      247.93     29.69 o 
   5  -5   2     7482.80     8315.91    318.85 o 
   6  -5   2      292.07      264.45     15.78 o 
   7  -5   2     2916.10     2903.17     85.52 o 
   8  -5   2      142.71      106.10     34.08 o 
   9  -5   2      285.35      275.42     48.93 o 
  10  -5   2       11.09       43.98     34.08 o 
  11  -5   2       79.55      147.33     47.28 o 
  12  -5   2       29.25       63.22     42.88 o 
  13  -5   2      192.95      195.71     56.62 o 
 -14  -4   2       15.99       -4.95     32.98 o 
 -13  -4   2       31.65       67.07     41.23 o 
 -12  -4   2      175.97      184.71     53.32 o 
 -11  -4   2     1134.95     1279.79    101.15 o 
 -10  -4   2        9.27        0.55     28.59 o 
  -9  -4   2       68.82       63.77     34.08 o 
  -8  -4   2      510.87      462.33     52.77 o 
  -7  -4   2     2589.78     2591.54     75.05 o 
  -6  -4   2       64.84       76.52      6.47 o 
  -5  -4   2      173.16      109.95     24.19 o 
  -4  -4   2      148.04      148.98     24.74 o 
  -3  -4   2    17837.98    17353.07    616.81 o 
  -2  -4   2      182.12      209.45     24.19 o 
   2  -4   2      567.05      585.47     34.63 o 
   3  -4   2     1556.90     1726.73     82.46 o 
   4  -4   2      181.76      149.53     24.19 o 
   5  -4   2     3002.06     3209.06     71.56 o 
   6  -4   2      899.30      909.95     38.09 o 
   7  -4   2     1061.31     1171.90     46.24 o 
   8  -4   2      605.33      648.41     35.79 o 
   9  -4   2       92.16      121.49     38.48 o 
  10  -4   2       13.82       50.58     35.73 o 
  11  -4   2     1176.38     1316.63    106.65 o 
  12  -4   2       11.61       -9.90     33.53 o 
  13  -4   2      114.23       91.81     46.18 o 
 -14  -3   2       73.66      129.19     55.52 o 
 -13  -3   2      235.08      164.37     53.32 o 
 -12  -3   2       44.40       12.64     35.18 o 
 -11  -3   2       41.76      -27.49     30.79 o 
 -10  -3   2       81.48      111.05     38.48 o 
  -9  -3   2     2856.20     2672.89     84.73 o 
  -8  -3   2      380.29      390.84     33.53 o 
  -7  -3   2      577.34      431.87     25.62 o 
  -6  -3   2      497.82      376.81     22.13 o 
  -5  -3   2     7068.17     6790.33    130.21 o 
  -4  -3   2      187.32      158.87     23.64 o 
  -3  -3   2    10104.91     9606.69    358.98 o 
  -2  -3   2     1554.81     1727.83     78.61 o 
  -1  -3   2    15333.54    15457.57    559.63 o 
   2  -3   2     7044.82     7386.85    267.17 o 
   3  -3   2     2255.34     2864.14    108.85 o 
   4  -3   2     1014.00     1008.37     37.38 o 
   5  -3   2     5103.88     5287.19    137.32 o 
   6  -3   2     1621.74     1666.75     56.77 o 
   7  -3   2     1819.78     1600.48     58.57 o 
   8  -3   2       54.93       44.24     16.37 o 
   9  -3   2      163.08      209.44     34.91 o 
  10  -3   2       78.30       58.82     32.98 o 
  11  -3   2       10.36       -8.80     27.49 o 
  12  -3   2       65.34      109.40     41.78 o 
  13  -3   2      321.65      446.39     73.67 o 
 -14  -2   2       73.70       86.31     51.68 o 
 -13  -2   2       60.08       57.17     45.63 o 
 -12  -2   2      408.61      415.60     64.32 o 
 -11  -2   2      193.44      163.27     47.28 o 
 -10  -2   2      471.84      542.48     35.29 o 
  -9  -2   2      374.71      415.08     29.59 o 
  -8  -2   2     1680.11     1852.75     61.90 o 
  -7  -2   2      699.31      808.10     64.32 o 
  -6  -2   2     5518.07     5229.73    133.14 o 
  -5  -2   2     1338.75     1661.19     50.37 o 
  -4  -2   2     3936.87     3614.77     75.14 o 
  -3  -2   2     1323.77     1525.53     72.57 o 
  -2  -2   2    17992.47    18544.35    629.45 o 
  -1  -2   2    14065.08    12330.65    438.14 o 
   3  -2   2     2669.84     2767.39    101.70 o 
   5  -2   2     4111.50     3579.35    126.44 o 
   6  -2   2     1469.96     1868.56     76.96 o 
   7  -2   2      751.45      733.90     45.63 o 
   8  -2   2      900.25      752.24     39.70 o 
   9  -2   2      866.39      758.02     56.07 o 
  10  -2   2      808.61      845.44     58.27 o 
  11  -2   2      231.27      200.11     47.28 o 
  12  -2   2       70.10       36.28     37.93 o 
  13  -2   2        0.30      -41.23     29.14 o 
 -14  -1   2      157.47      158.87     53.87 o 
 -13  -1   2      151.91      158.32     53.87 o 
 -12  -1   2      519.78      648.14     77.51 o 
 -11  -1   2       70.06       67.07     21.04 o 
 -10  -1   2      755.09      744.04     41.99 o 
  -9  -1   2      157.14      152.43     20.85 o 
  -8  -1   2      546.41      590.83     32.95 o 
  -7  -1   2       54.25       33.40     12.15 o 
  -6  -1   2     1284.29     1300.93     33.76 o 
  -5  -1   2     1731.85     1380.05     34.60 o 
  -4  -1   2     1270.15     1645.67     36.25 o 
  -3  -1   2      157.28      210.13     20.34 o 
  -2  -1   2    15504.61    13703.27    319.22 o 
   1  -1   2     1855.92     1830.08     71.47 o 
   4  -1   2     5482.62     5627.68    184.71 o 
   5  -1   2      348.31      406.26     31.34 o 
   6  -1   2      767.21      890.58     48.93 o 
   7  -1   2      559.77      478.82     38.48 o 
   8  -1   2     2812.55     3070.84    124.24 o 
   9  -1   2      922.75      761.94     53.87 o 
  10  -1   2      716.36      570.08     49.48 o 
  11  -1   2       41.58       24.73     20.82 o 
  12  -1   2      947.62     1065.17     57.32 o 
  13  -1   2       69.59       28.04     36.83 o 
 -14   0   2       11.35       -1.65     39.03 o 
 -13   0   2       53.13       73.67     45.63 o 
 -12   0   2      163.23      142.55     27.15 o 
 -11   0   2      390.82      475.36     36.94 o 
 -10   0   2      603.23      487.26     62.40 o 
  -9   0   2        2.28       21.08     15.03 o 
  -8   0   2     3935.23     3587.25    104.61 o 
  -7   0   2       97.14      134.07     10.70 o 
  -6   0   2     1056.68     1649.25     41.03 o 
  -5   0   2      268.58      380.94     24.24 o 
  -4   0   2     2771.32     2217.28     49.15 o 
  -3   0   2        5.00        6.60      7.15 o 
  -2   0   2     9868.16     9605.59    318.30 o 
  -1   0   2       11.56        4.62      4.95 o 
   0   0   2     7806.34     8662.20    208.47 o 
   1   0   2     4873.36     5009.77    173.17 o 
   2   0   2      879.86      498.61     27.49 o 
   3   0   2     1172.54     1196.88     36.92 o 
   4   0   2      248.66      161.44     30.51 o 
   5   0   2       45.47       57.68      9.86 o 
   6   0   2    12427.02    10535.86    246.54 o 
   7   0   2      127.12      134.85     15.06 o 
   8   0   2      636.92      440.89     39.58 o 
   9   0   2        8.58       21.44     21.99 o 
  10   0   2     1140.10     1112.12     69.27 o 
  11   0   2      387.26      347.44     45.08 o 
  12   0   2      170.95      115.05     28.59 o 
  13   0   2       16.45       51.75     24.57 o 
 -14   1   2      174.76      130.84     50.03 o 
 -13   1   2      154.76      158.50     30.23 o 
 -12   1   2      483.56      500.64     67.89 o 
 -11   1   2       62.01       70.89     29.14 o 
 -10   1   2      668.86      601.71     39.30 o 
  -9   1   2      195.82      245.14     34.36 o 
  -8   1   2      494.04      506.60     48.65 o 
  -7   1   2       61.64       56.81      9.29 o 
  -6   1   2     1517.75     1498.61     43.49 o 
  -5   1   2     1932.50     1512.71     33.79 o 
  -4   1   2      775.29     1180.29     57.17 o 
  -3   1   2      142.37      188.06     10.12 o 
  -2   1   2    14456.83    12936.52    297.77 o 
  -1   1   2      200.94      306.59     13.22 o 
   0   1   2    27998.52    27251.50    628.12 o 
   1   1   2     1647.87     1690.50     47.61 o 
   2   1   2     3729.82     3768.03     95.60 o 
   3   1   2     2819.12     2958.18     74.89 o 
   4   1   2     5274.76     5483.63    139.36 o 
   5   1   2      396.43      491.97     18.85 o 
   6   1   2      784.10      893.65     27.88 o 
   7   1   2      516.68      503.43     20.98 o 
   8   1   2     2979.98     3041.90    142.93 o 
   9   1   2      879.19      892.23     61.02 o 
  10   1   2      691.97      644.84     54.42 o 
  11   1   2       51.90       38.48     27.49 o 
  12   1   2      885.15      889.48     69.82 o 
  13   1   2       80.22      156.13     40.13 o 
 -14   2   2       85.94       56.30     27.65 o 
 -13   2   2       66.92       83.07     26.54 o 
 -12   2   2      431.39      371.28     36.94 o 
 -11   2   2      166.97       95.86     42.60 o 
 -10   2   2      422.53      401.98     42.60 o 
  -9   2   2      392.29      365.03     39.03 o 
  -8   2   2     1671.30     1625.62     54.59 o 
  -7   2   2      667.76      844.02     57.45 o 
  -6   2   2     5708.15     5023.68    125.94 o 
  -5   2   2     1292.87     1633.96     49.16 o 
  -4   2   2     4320.89     3767.55    107.75 o 
  -3   2   2     1314.17     1548.05     42.73 o 
  -2   2   2    16116.74    17012.99    316.76 o 
  -1   2   2    14079.38    13274.36    572.00 o 
   0   2   2    12364.26    11455.66    526.93 o 
   1   2   2    13861.12    14394.59    337.77 o 
   2   2   2     3556.64     3488.77     71.69 o 
   3   2   2     2491.44     2567.87     84.47 o 
   4   2   2      395.76      538.48     19.89 o 
   5   2   2     4116.29     3622.97     77.77 o 
   6   2   2     1361.57     1737.88     44.84 o 
   7   2   2      612.70      690.91     26.92 o 
   8   2   2      911.83      752.25     36.48 o 
   9   2   2      831.29      935.11     63.77 o 
  10   2   2      964.22      916.97     66.52 o 
  11   2   2      255.49      180.31     37.93 o 
  12   2   2       88.78        6.60     26.94 o 
  13   2   2        2.26      -10.99     27.49 o 
 -14   3   2       80.45       74.85     40.68 o 
 -13   3   2      223.63      244.73     33.81 o 
 -12   3   2       60.43       76.78     25.19 o 
 -11   3   2       33.49       18.69     26.39 o 
 -10   3   2       77.61       84.11     28.04 o 
  -9   3   2     2635.55     2167.07    100.60 o 
  -8   3   2      409.00      349.72     24.18 o 
  -7   3   2      586.30      410.01     24.48 o 
  -6   3   2      624.00      474.38     24.57 o 
  -5   3   2     6703.12     6302.89    159.49 o 
  -4   3   2      295.35      261.89     11.62 o 
  -3   3   2    10453.72    10091.11    189.64 o 
  -2   3   2     1694.03     1735.49     40.95 o 
  -1   3   2    15593.54    16644.66    305.71 o 
   0   3   2    27677.13    27341.28    556.39 o 
   1   3   2    17849.10    16674.00    299.58 o 
   2   3   2     7137.15     7614.06    147.50 o 
   3   3   2     1705.94     2106.82     49.81 o 
   4   3   2      938.54      942.90     62.87 o 
   5   3   2     5395.74     5431.54    110.78 o 
   6   3   2     1591.13     1656.92     43.40 o 
   7   3   2     2023.55     1752.23     73.67 o 
   8   3   2       72.48       68.55     16.50 o 
   9   3   2       85.99       81.91     28.04 o 
  10   3   2       85.29       94.56     31.88 o 
  11   3   2       15.82        2.75     26.94 o 
  12   3   2       83.14       75.31     35.18 o 
  13   3   2      324.89      365.58     54.97 o 
 -14   4   2       18.29       33.62     26.81 o 
 -13   4   2       46.43       33.29     29.41 o 
 -12   4   2      178.36      130.84     36.83 o 
 -11   4   2     1132.32     1094.53     73.12 o 
 -10   4   2       11.88       13.19     25.29 o 
  -9   4   2       59.25       44.42     15.98 o 
  -8   4   2      519.76      466.06     35.73 o 
  -7   4   2     2572.39     2440.18     74.98 o 
  -6   4   2       58.40       64.43     12.81 o 
  -5   4   2      161.37      121.95      9.38 o 
  -4   4   2      126.04      152.49     10.35 o 
  -3   4   2    17995.54    17369.51    324.07 o 
  -2   4   2      198.86      196.04     17.93 o 
  -1   4   2     6020.13     4836.32     97.46 o 
   0   4   2     3885.23     4012.76     69.62 o 
   1   4   2     6273.63     7363.56    138.18 o 
   2   4   2      626.49      630.78     21.23 o 
   3   4   2     1803.43     1968.17     46.72 o 
   4   4   2      190.41      157.58     11.94 o 
   5   4   2     2839.50     3035.09     86.96 o 
   6   4   2      929.05      845.07     28.74 o 
   7   4   2     1040.19     1120.73     47.20 o 
   8   4   2      583.06      597.04     62.67 o 
   9   4   2       48.98        6.60     24.74 o 
  10   4   2        7.54       46.73     25.84 o 
  11   4   2     1175.59     1300.13     85.21 o 
  12   4   2       15.70       28.59     33.53 o 
  13   4   2       99.06       46.18     36.83 o 
 -13   5   2      659.34      626.15     64.87 o 
 -12   5   2       10.72        7.70     30.79 o 
 -11   5   2       47.22       37.93     28.59 o 
 -10   5   2      193.51      229.79     39.58 o 
  -9   5   2     1962.41     1881.70     68.41 o 
  -8   5   2      280.85      298.88     25.46 o 
  -7   5   2      738.24      574.95     32.26 o 
  -6   5   2      240.74      280.53     14.86 o 
  -5   5   2     3262.60     3476.05     75.89 o 
  -4   5   2     1698.25     1840.45     51.42 o 
  -3   5   2      348.89      279.45     18.96 o 
  -2   5   2      281.36      342.65     15.83 o 
  -1   5   2     8938.72     8858.71    164.76 o 
   0   5   2      226.47      169.14      9.07 o 
   1   5   2     1234.44     1293.50     28.12 o 
   2   5   2     1276.43     1087.92     25.79 o 
   3   5   2     3453.83     3821.39     83.04 o 
   4   5   2      119.25      204.66     14.18 o 
   5   5   2     7734.39     8067.27    172.24 o 
   6   5   2      304.55      256.98     16.39 o 
   7   5   2     2631.33     2652.91    102.53 o 
   8   5   2      129.74      100.45     18.94 o 
   9   5   2      336.19      319.03     37.38 o 
  10   5   2       11.49       32.43     29.69 o 
  11   5   2       90.08       69.82     35.18 o 
  12   5   2       27.75      -15.39     26.94 o 
  13   5   2      190.81      144.58     44.53 o 
 -13   6   2       91.59       74.21     37.38 o 
 -12   6   2       55.39       96.20     37.38 o 
 -11   6   2      480.45      454.63     54.42 o 
 -10   6   2      323.15      277.07     42.88 o 
  -9   6   2        6.93       34.57     17.17 o 
  -8   6   2      957.04      758.54     40.43 o 
  -7   6   2     2912.54     3017.93    171.79 o 
  -6   6   2      480.10      531.52     21.74 o 
  -5   6   2      600.85      479.82     41.96 o 
  -4   6   2     1319.67     1138.49     38.87 o 
  -3   6   2     5325.62     6282.50    128.39 o 
  -2   6   2     4323.67     4750.35     99.51 o 
  -1   6   2     1930.78     1189.60     30.76 o 
   0   6   2     4598.60     3520.87     64.42 o 
   1   6   2     3751.82     3035.03     57.22 o 
   2   6   2     3021.69     3333.32     62.48 o 
   3   6   2     6011.39     5274.49    111.13 o 
   4   6   2     1324.67     1572.30     64.54 o 
   5   6   2     1818.01     1883.33     50.92 o 
   6   6   2      628.78      641.59     26.94 o 
   7   6   2     1712.96     1704.97    127.81 o 
   8   6   2       58.47       49.67     20.07 o 
   9   6   2     1239.29     1226.77    146.23 o 
  10   6   2       75.30       72.57     32.98 o 
  11   6   2      145.19      153.93     41.78 o 
  12   6   2        9.12       43.43     36.83 o 
 -13   7   2      164.05      195.16     47.83 o 
 -12   7   2      194.82      190.76     45.08 o 
 -11   7   2      101.25       88.51     34.63 o 
 -10   7   2      969.88      969.74     73.12 o 
  -9   7   2      377.09      366.23     31.29 o 
  -8   7   2      403.71      334.92     28.77 o 
  -7   7   2       24.74       14.96     14.57 o 
  -6   7   2      963.22     1148.87     39.54 o 
  -5   7   2     4224.30     4258.34     94.11 o 
  -4   7   2     1419.32     1244.64     38.03 o 
  -3   7   2      101.45      118.14     13.72 o 
  -2   7   2      420.22      327.04     29.56 o 
  -1   7   2      450.56      485.79     16.80 o 
   0   7   2     1916.17     1869.05     40.20 o 
   1   7   2     3011.74     2644.98     59.55 o 
   2   7   2      286.61      280.16     21.74 o 
   3   7   2     1161.46     1259.72     38.73 o 
   4   7   2     2895.47     2402.83     61.55 o 
   5   7   2      731.54      536.29     25.30 o 
   6   7   2      175.76      205.64     17.64 o 
   7   7   2      232.54      220.22     25.23 o 
   8   7   2     1314.14     1469.49     63.63 o 
   9   7   2      742.42      860.40     48.37 o 
  10   7   2      359.07      444.19     56.07 o 
  11   7   2       70.43      116.54     40.13 o 
  12   7   2      263.82      348.53     57.17 o 
 -13   8   2       38.04      115.99     42.88 o 
 -12   8   2      226.77      208.90     45.08 o 
 -11   8   2       96.91       18.69     32.98 o 
 -10   8   2      425.74      436.48     60.75 o 
  -9   8   2      324.25      425.24    103.35 o 
  -8   8   2     1244.91     1304.30     58.48 o 
  -7   8   2      186.94      215.26     25.27 o 
  -6   8   2      503.50      557.20     25.86 o 
  -5   8   2       82.13       78.07     12.64 o 
  -4   8   2      150.20      255.83     23.79 o 
  -3   8   2      831.99      866.52     31.62 o 
  -2   8   2     8893.43     7928.98    134.59 o 
  -1   8   2      306.09      312.72     14.60 o 
   0   8   2     1444.91     1231.48     34.85 o 
   1   8   2       31.86       13.00      6.94 o 
   2   8   2     2646.75     2655.40     54.69 o 
   3   8   2       88.22      124.34     13.97 o 
   4   8   2      177.03       99.80     13.53 o 
   5   8   2      566.03      566.92     32.88 o 
   6   8   2     5075.13     5415.05    240.51 o 
   7   8   2        3.25       -8.33     15.49 o 
   8   8   2       27.42       21.38     18.46 o 
   9   8   2      178.21      194.94     44.80 o 
  10   8   2      493.39      479.37     58.82 o 
  11   8   2       97.25       29.14     35.73 o 
  12   8   2       42.50       41.78     34.08 o 
 -12   9   2       56.53       22.54     37.93 o 
 -11   9   2        4.88       -9.35     27.49 o 
 -10   9   2      964.99      988.57     55.58 o 
  -9   9   2       69.76       37.45     20.98 o 
  -8   9   2      986.45     1061.49     54.59 o 
  -7   9   2      142.96      123.39     22.85 o 
  -6   9   2     1425.56     1552.66     62.19 o 
  -5   9   2      331.66      348.18     34.64 o 
  -4   9   2     2323.61     2138.47     58.97 o 
  -3   9   2      473.86      671.81     28.90 o 
  -2   9   2      507.42      470.20     18.22 o 
  -1   9   2      190.76      214.55     15.44 o 
   0   9   2     5705.32     5595.83    100.91 o 
   1   9   2      260.45      291.80     15.36 o 
   2   9   2      326.97      370.17     27.24 o 
   3   9   2      292.77      280.63     35.95 o 
   4   9   2     2127.11     2134.18     59.20 o 
   5   9   2      246.37      223.32     19.40 o 
   6   9   2       25.06        3.50     15.57 o 
   7   9   2      162.93      122.99     29.14 o 
   8   9   2     1277.83     1255.61     60.19 o 
   9   9   2        9.15        5.77     21.77 o 
  10   9   2       64.31      114.86     53.60 o 
  11   9   2        4.94      -12.09     32.43 o 
 -12  10   2      288.64      199.01     51.13 o 
 -11  10   2       99.92       90.16     37.93 o 
 -10  10   2      125.57      148.95     29.64 o 
  -9  10   2        5.66        2.15     20.66 o 
  -8  10   2      321.28      338.00     34.39 o 
  -7  10   2      240.55      191.00     27.01 o 
  -6  10   2     1546.14     1605.47     66.59 o 
  -5  10   2      120.41       90.43     15.68 o 
  -4  10   2     1994.36     2051.42     58.54 o 
  -3  10   2      182.39      195.32     23.49 o 
  -2  10   2     2325.64     2293.72     61.91 o 
  -1  10   2      650.86      645.83     23.25 o 
   0  10   2      426.94      487.18     20.52 o 
   1  10   2      233.77      248.09     18.01 o 
   2  10   2     4826.50     5201.78    116.62 o 
   3  10   2     1083.29     1144.02     41.07 o 
   4  10   2      595.12      652.30     31.37 o 
   5  10   2      436.05      552.03     40.41 o 
   6  10   2      772.10      763.71     45.53 o 
   7  10   2      115.78      111.11     24.89 o 
   8  10   2       68.28      115.94     25.85 o 
   9  10   2      118.45      142.04     29.97 o 
  10  10   2      654.94      661.75     50.53 o 
  11  10   2       50.94       84.11     39.03 o 
 -11  11   2        3.94       44.53     39.58 o 
 -10  11   2      160.84      160.14     32.43 o 
  -9  11   2      972.27     1178.83     64.26 o 
  -8  11   2      192.79      243.90     31.68 o 
  -7  11   2       33.09       27.28     23.64 o 
  -6  11   2      307.68      400.59     35.05 o 
  -5  11   2      648.90      624.88     41.50 o 
  -4  11   2      363.64      316.22     23.54 o 
  -3  11   2       24.69       24.85     22.00 o 
  -2  11   2      574.11      725.52     32.52 o 
  -1  11   2     1639.82     1806.84     54.11 o 
   0  11   2     2633.99     2518.69     55.90 o 
   1  11   2       34.73       34.95     10.08 o 
   2  11   2      800.92      948.13     37.58 o 
   3  11   2      302.53      343.44     24.46 o 
   4  11   2     1313.55     1214.45     80.97 o 
   5  11   2      431.94      483.82     33.68 o 
   6  11   2      127.80      110.57     32.43 o 
   7  11   2      384.21      527.26     88.51 o 
   8  11   2      686.98      683.47     48.13 o 
   9  11   2      288.66      308.20     39.03 o 
  10  11   2       12.58       -7.72     21.94 o 
 -10  12   2       18.19        1.18     23.11 o 
  -9  12   2       41.36       54.75     26.42 o 
  -8  12   2      107.06       70.84     26.04 o 
  -7  12   2      406.70      495.55     41.20 o 
  -6  12   2      110.08      106.91     25.65 o 
  -5  12   2      345.99      301.45     31.14 o 
  -4  12   2      333.98      328.83     26.41 o 
  -3  12   2     2922.81     3157.23     83.47 o 
  -2  12   2       87.68       54.73     15.15 o 
  -1  12   2      728.03      857.38     36.28 o 
   0  12   2       49.56       25.60     13.40 o 
   1  12   2     1360.04     1247.48     43.89 o 
   2  12   2      938.85      904.23     37.56 o 
   3  12   2      451.70      501.15     29.31 o 
   4  12   2       36.57       16.58     14.78 o 
   5  12   2      709.59      665.02     35.51 o 
   6  12   2       95.10       86.06     23.85 o 
   7  12   2      390.43      399.69     38.89 o 
   8  12   2       30.51       -1.00     21.96 o 
   9  12   2       86.19       60.00     28.13 o 
  10  12   2       56.39       15.44     54.15 o 
 -10  13   2       25.94       32.67     27.78 o 
  -9  13   2      284.20      256.52     37.44 o 
  -8  13   2       24.68       21.13     24.24 o 
  -7  13   2       98.16      120.33     29.47 o 
  -6  13   2       58.92       64.91     24.87 o 
  -5  13   2      687.81      830.38     49.47 o 
  -4  13   2      204.24      239.82     24.01 o 
  -3  13   2       80.99      120.48     18.77 o 
  -2  13   2       71.87       81.37     17.19 o 
  -1  13   2     1170.66     1153.24     44.31 o 
   0  13   2      152.72      228.58     48.38 o 
   1  13   2      242.55      260.85     32.98 o 
   2  13   2      157.49      223.46     21.89 o 
   3  13   2     1727.59     1723.27     57.37 o 
   4  13   2      158.54      191.00     29.75 o 
   5  13   2      522.18      437.86     70.37 o 
   6  13   2      131.14      106.01     26.91 o 
   7  13   2      447.76      423.68     67.07 o 
   8  13   2       37.13        8.54     28.86 o 
   9  13   2      202.29      179.97     34.91 o 
  -9  14   2       29.93        3.45     25.91 o 
  -8  14   2       57.57       78.84     30.03 o 
  -7  14   2      594.90      726.62     51.93 o 
  -6  14   2       38.31       29.88     23.56 o 
  -5  14   2        5.66       31.59     22.54 o 
  -4  14   2       78.24       68.56     19.21 o 
  -3  14   2      674.20      645.28     36.07 o 
  -2  14   2       15.59        2.23     14.06 o 
  -1  14   2       68.27       53.44     36.56 o 
   0  14   2       69.89      154.26     26.91 o 
   1  14   2      720.11      705.06     48.42 o 
   2  14   2      278.44      358.67     37.29 o 
   3  14   2      214.85      128.02     20.42 o 
   4  14   2        3.40       10.59     16.19 o 
   5  14   2      164.18      146.03     28.13 o 
   6  14   2      221.37      241.90     35.44 o 
   7  14   2      325.23      329.90     39.67 o 
   8  14   2       10.96        1.85     30.24 o 
  -8  15   2        4.22       31.26     28.64 o 
  -7  15   2       10.47      -14.13     22.78 o 
  -6  15   2       48.33       36.13     25.12 o 
  -5  15   2      849.29      870.58    123.14 o 
  -4  15   2      223.77      210.90     40.60 o 
  -3  15   2      101.42       81.96     20.66 o 
  -2  15   2       65.07       48.79     22.68 o 
  -1  15   2      260.59      182.34     29.86 o 
   0  15   2      141.34      136.84     27.79 o 
   1  15   2      122.50      160.82     46.73 o 
   2  15   2       39.38       18.04     20.41 o 
   3  15   2      399.98      522.39     45.23 o 
   4  15   2      388.86      402.00     32.56 o 
   5  15   2      171.88      191.29     32.46 o 
   6  15   2       40.47       52.86     26.02 o 
   7  15   2      146.91      112.63     31.82 o 
  -6  16   2      104.14       50.91     28.69 o 
  -5  16   2       28.51       63.61     26.42 o 
  -4  16   2       11.62      -12.76     16.91 o 
  -3  16   2      318.81      317.00     37.57 o 
  -2  16   2      268.71      281.33     60.47 o 
  -1  16   2       75.25       44.11     22.46 o 
   0  16   2       39.52      -13.47     18.66 o 
   1  16   2       70.08       70.37     27.20 o 
   2  16   2      554.70      540.69    106.92 o 
   3  16   2      157.55      249.21     35.05 o 
   4  16   2       16.52       -3.85     34.08 o 
   5  16   2       61.86       72.66     27.87 o 
  -4  17   2      234.86      228.69     52.23 o 
  -3  17   2       12.76       15.04     23.23 o 
  -2  17   2       55.07       51.89     34.63 o 
  -1  17   2       46.01       45.78     23.85 o 
   0  17   2      506.35      490.24     45.85 o 
   1  17   2        3.95        0.93     20.58 o 
   2  17   2       55.13       33.05     23.72 o 
   3  17   2        2.36       17.01     23.79 o 
   4  17   2      281.61      279.82     58.82 o 
  -8 -15   3      281.11      297.96     59.92 o 
  -7 -15   3       32.80       12.64     32.98 o 
  -9 -14   3        3.61       21.44     35.73 o 
  -8 -14   3       58.66       18.14     32.98 o 
  -7 -14   3        5.28       -4.40     30.79 o 
  -6 -14   3      761.39      761.94     79.71 o 
 -10 -13   3       33.96       34.63     41.78 o 
  -9 -13   3        7.51       36.28     36.83 o 
  -8 -13   3      413.06      465.63     64.87 o 
  -7 -13   3       63.37       70.92     36.83 o 
  -6 -13   3       40.18       47.28     31.88 o 
  -5 -13   3        0.17       10.45     27.49 o 
 -10 -12   3      233.30      256.18     59.92 o 
  -9 -12   3       47.21       62.12     41.23 o 
  -8 -12   3       61.06       47.83     37.93 o 
  -7 -12   3       50.42       41.78     33.53 o 
  -6 -12   3      931.67      772.38     73.12 o 
  -5 -12   3       14.22       -0.55     23.64 o 
 -11 -11   3       44.37      131.94     48.93 o 
 -10 -11   3       27.02       11.54     35.18 o 
  -9 -11   3      290.18      161.62     50.03 o 
  -8 -11   3      347.36      366.13     59.37 o 
  -7 -11   3       38.01       -9.35     28.04 o 
  -6 -11   3      213.48      205.05     45.08 o 
  -5 -11   3      490.75      448.59     54.42 o 
  -4 -11   3      899.66      708.61     64.87 o 
   3 -11   3      283.84      277.62     37.38 o 
   4 -11   3      306.96      353.48     43.98 o 
   5 -11   3     1371.40     1405.68     91.26 o 
   6 -11   3      432.56      466.18     53.32 o 
   7 -11   3        8.36       29.14     29.69 o 
   8 -11   3      496.40      675.63     69.82 o 
   9 -11   3      302.16      301.81     55.52 o 
  10 -11   3      118.19      108.30     45.08 o 
 -12 -10   3       20.72       15.39     39.58 o 
 -11 -10   3      610.65      671.23     82.46 o 
 -10 -10   3      266.27      251.78     55.52 o 
  -9 -10   3       37.22       35.18     34.08 o 
  -8 -10   3      183.14      225.94     48.38 o 
  -7 -10   3      546.35      622.85     65.42 o 
  -6 -10   3      677.15      836.15     74.76 o 
  -5 -10   3      826.12      879.03     72.02 o 
  -4 -10   3      291.25      199.56     38.48 o 
   2 -10   3      350.79      319.40     34.63 o 
   3 -10   3     3219.13     2828.41    132.49 o 
   4 -10   3       24.07        9.35     21.99 o 
   5 -10   3      443.92      578.33     54.97 o 
   6 -10   3       15.03       44.53     29.14 o 
   7 -10   3     1198.78     1180.29     86.86 o 
   8 -10   3      337.97      423.85     56.07 o 
   9 -10   3       20.29       70.37     37.38 o 
  10 -10   3       28.65        6.60     34.63 o 
 -12  -9   3       54.04       75.86     48.38 o 
 -11  -9   3      173.37      156.68     53.87 o 
 -10  -9   3       18.11       13.74     39.03 o 
  -9  -9   3      796.22      653.09     73.67 o 
  -8  -9   3       42.13       19.79     29.14 o 
  -7  -9   3     1141.41     1222.62     91.26 o 
  -6  -9   3      179.95      269.92     45.63 o 
  -5  -9   3     3028.68     3039.51    148.98 o 
  -4  -9   3       51.46       34.63     23.64 o 
  -3  -9   3     1055.31     1217.67     80.81 o 
   2  -9   3      101.19      119.29     23.09 o 
   3  -9   3     1046.29      942.80     61.57 o 
   4  -9   3        0.71        9.90     20.89 o 
   5  -9   3     2105.24     1984.56    107.75 o 
   6  -9   3      234.17      273.22     40.13 o 
   7  -9   3      177.54      218.80     42.88 o 
   8  -9   3       81.90      161.07     41.78 o 
   9  -9   3      946.88     1056.05     87.41 o 
  10  -9   3       77.74       99.50     42.33 o 
  11  -9   3       32.23       44.53     40.68 o 
 -13  -8   3       56.36       74.21     48.38 o 
 -12  -8   3       28.27       80.26     46.18 o 
 -11  -8   3      773.89      797.12     87.41 o 
 -10  -8   3      335.42      382.07     59.37 o 
  -9  -8   3      627.95      763.59     76.96 o 
  -8  -8   3      245.72      331.49     50.58 o 
  -7  -8   3     2698.86     2385.87    134.14 o 
  -6  -8   3      997.08     1031.31     77.51 o 
  -5  -8   3      768.52      977.44     73.12 o 
  -4  -8   3       57.51       81.36     27.49 o 
  -3  -8   3     1423.60     1243.51     77.51 o 
   1  -8   3     2905.86     2599.17    108.30 o 
   2  -8   3      183.49      135.79     23.09 o 
   3  -8   3     2051.35     2258.88    100.05 o 
   4  -8   3      764.60      606.36     47.83 o 
   5  -8   3       37.40       35.18     21.99 o 
   6  -8   3      114.91       76.96     29.14 o 
   7  -8   3      781.01      814.16     68.72 o 
   8  -8   3      142.68      199.56     43.98 o 
   9  -8   3      135.51      170.42     44.53 o 
  10  -8   3       88.32       66.52     40.13 o 
  11  -8   3      301.30      191.31     50.58 o 
 -13  -7   3      208.78      233.09     63.77 o 
 -12  -7   3      225.20      188.01     56.07 o 
 -11  -7   3       41.21       89.61     41.23 o 
 -10  -7   3      222.88      188.56     46.18 o 
  -9  -7   3      315.80      243.53     48.93 o 
  -8  -7   3      698.35      778.43     71.47 o 
  -7  -7   3     2068.59     2166.52    124.24 o 
  -6  -7   3       30.14       14.84     22.54 o 
  -5  -7   3     2822.27     2555.74    129.74 o 
  -4  -7   3     3388.35     3080.19    143.48 o 
  -3  -7   3      619.45      685.52     53.87 o 
   1  -7   3     2380.10     2702.52    105.00 o 
   2  -7   3     2108.69     2102.75     90.71 o 
   3  -7   3     3112.03     2653.04    115.99 o 
   4  -7   3     2402.97     1997.75     98.95 o 
   5  -7   3      924.80      904.32     64.87 o 
   6  -7   3       18.46       19.24     23.09 o 
   7  -7   3      313.55      305.11     45.08 o 
   8  -7   3      421.99      412.30     55.52 o 
   9  -7   3      620.21      590.97     67.62 o 
  10  -7   3       23.97      -24.19     30.79 o 
  11  -7   3       73.45       64.87     41.23 o 
  12  -7   3        5.33       51.68     41.78 o 
 -13  -6   3       51.11       78.61     41.78 o 
 -12  -6   3      143.70      129.74     50.03 o 
 -11  -6   3      130.88      183.61     50.58 o 
 -10  -6   3     1062.71     1154.45     96.20 o 
  -9  -6   3       55.53       25.84     29.14 o 
  -8  -6   3      126.02       62.67     30.24 o 
  -7  -6   3      135.66      213.85     40.13 o 
  -6  -6   3     3082.01     2848.20    143.48 o 
  -5  -6   3      520.72      522.25     47.83 o 
  -4  -6   3      769.70      819.66     57.72 o 
  -3  -6   3       14.46       10.45     14.84 o 
  -2  -6   3     8400.49     7085.04    276.52 o 
   1  -6   3     1642.12     2024.14     83.01 o 
   2  -6   3     5620.40     5018.02    178.67 o 
   3  -6   3     1698.64     1466.15     70.92 o 
   4  -6   3      991.69      947.75     58.27 o 
   5  -6   3      724.01      760.84     55.52 o 
   6  -6   3     1996.13     2075.82    109.40 o 
   7  -6   3      825.71      949.40     74.76 o 
   8  -6   3      900.48      822.41     74.21 o 
   9  -6   3       79.16      157.78     42.88 o 
  10  -6   3      173.40      176.47     45.63 o 
  11  -6   3      255.70      219.35     53.87 o 
  12  -6   3      211.36      271.02     60.47 o 
 -14  -5   3       37.73       15.39     48.38 o 
 -13  -5   3        1.62       64.32     45.63 o 
 -12  -5   3      700.62      805.37     87.41 o 
 -11  -5   3      108.43       90.71     41.23 o 
 -10  -5   3       28.85       -8.80     31.88 o 
  -9  -5   3       95.59       83.56     35.73 o 
  -8  -5   3     3758.71     3973.52    185.81 o 
  -7  -5   3      170.30      148.43     34.63 o 
  -6  -5   3       29.38       32.98     21.99 o 
  -5  -5   3      998.75      825.16     61.02 o 
  -4  -5   3     7003.95     7570.46    289.16 o 
  -3  -5   3      356.67      506.31     41.78 o 
  -2  -5   3      707.41      590.97     42.33 o 
   2  -5   3      514.96      527.20     34.08 o 
   3  -5   3     1340.87     1371.05     70.37 o 
   4  -5   3     2059.48     2424.35    111.60 o 
   5  -5   3      348.93      303.46     36.83 o 
   6  -5   3     1659.78     1666.78     47.54 o 
   7  -5   3       18.70       -5.10     12.42 o 
   8  -5   3     1466.10     1762.46    107.75 o 
   9  -5   3       87.62      112.70     39.03 o 
  10  -5   3      464.11      538.19     67.07 o 
  11  -5   3       66.53       39.03     37.93 o 
  12  -5   3      154.74       88.51     45.08 o 
 -14  -4   3      243.77      267.72     63.77 o 
 -13  -4   3        1.47       21.44     36.83 o 
 -12  -4   3      453.62      534.90     71.47 o 
 -11  -4   3      143.20      130.84     42.33 o 
 -10  -4   3      320.03      359.53     54.42 o 
  -9  -4   3      529.12      617.91     63.77 o 
  -8  -4   3       49.63       23.09     24.19 o 
  -7  -4   3      187.10      233.23     19.23 o 
  -6  -4   3     6332.17     6748.04    133.91 o 
  -5  -4   3     1312.96     1283.09     75.86 o 
  -4  -4   3      281.68      267.72     30.79 o 
  -3  -4   3      419.23      505.76     40.68 o 
  -2  -4   3      705.50     1025.26     56.07 o 
   2  -4   3     5201.46     4657.39    179.22 o 
   3  -4   3      976.64     1097.83     57.72 o 
   4  -4   3     1648.81     1532.67     80.26 o 
   5  -4   3      306.82      275.48     38.76 o 
   6  -4   3     2258.68     2141.28     68.29 o 
   7  -4   3      262.82      300.05     25.30 o 
   8  -4   3      687.77      660.46     37.06 o 
   9  -4   3       33.00        1.65     28.04 o 
  10  -4   3      618.68      753.14     76.96 o 
  11  -4   3       34.29       36.28     36.83 o 
  12  -4   3      154.82      141.28     49.48 o 
  13  -4   3       24.66       24.74     39.03 o 
 -14  -3   3       33.75       29.14     47.28 o 
 -13  -3   3       80.59      192.41     57.17 o 
 -12  -3   3      418.97      410.66     63.77 o 
 -11  -3   3        8.17       16.49     35.73 o 
 -10  -3   3      260.21      238.59     46.73 o 
  -9  -3   3     1680.50     1692.04     63.14 o 
  -8  -3   3     1294.11     1427.66     85.48 o 
  -7  -3   3      730.17      688.27     32.95 o 
  -6  -3   3       57.79       56.05      7.56 o 
  -5  -3   3     1215.99     1129.01     30.39 o 
  -4  -3   3     2877.28     3108.51     80.95 o 
  -3  -3   3     1654.88     1755.87     87.41 o 
  -2  -3   3     3780.01     3141.76    125.34 o 
   2  -3   3     1636.17     1406.78     61.57 o 
   4  -3   3     1042.26     1146.21     59.37 o 
   6  -3   3      414.51      376.02     31.34 o 
   7  -3   3      176.54      183.24     20.53 o 
   8  -3   3     2141.42     1919.10     69.07 o 
   9  -3   3      555.26      577.85     38.26 o 
  10  -3   3      259.61      255.91     35.46 o 
  11  -3   3      150.37      167.12     47.83 o 
  12  -3   3      141.31      151.73     51.13 o 
  13  -3   3      145.43      146.23     53.32 o 
 -14  -2   3      186.26      177.02     59.37 o 
 -13  -2   3       85.22       38.48     43.98 o 
 -12  -2   3       88.55      112.15     47.28 o 
 -11  -2   3      406.43      496.41     64.32 o 
 -10  -2   3      949.68     1067.41     50.08 o 
  -9  -2   3        4.37       -0.18     14.39 o 
  -8  -2   3      264.99      309.33     38.76 o 
  -7  -2   3      485.54      535.36     29.18 o 
  -6  -2   3     6266.00     5884.17    118.40 o 
  -5  -2   3     1000.91      968.01     27.33 o 
  -4  -2   3      938.77      905.25     24.78 o 
  -3  -2   3      429.06      502.62     17.43 o 
  -2  -2   3      270.38      319.08     26.11 o 
   2  -2   3     4654.93     4533.15    168.22 o 
   5  -2   3      710.45      557.44     38.48 o 
   6  -2   3      611.50      529.40     37.38 o 
   7  -2   3     2393.70     2272.62     96.75 o 
   8  -2   3      579.24      533.25     43.43 o 
   9  -2   3       76.95       62.12     24.74 o 
  10  -2   3      237.38      198.89     27.87 o 
  11  -2   3     1062.18     1124.79     59.68 o 
  12  -2   3       83.48       95.10     43.98 o 
  13  -2   3       22.86        0.55     36.28 o 
 -14  -1   3       17.22       54.97     46.73 o 
 -13  -1   3      748.63      602.51     79.71 o 
 -12  -1   3      415.67      487.62     69.27 o 
 -11  -1   3      142.69      183.83     27.44 o 
 -10  -1   3      111.53      107.23     22.32 o 
  -9  -1   3      907.05      905.98     43.49 o 
  -8  -1   3      161.23      139.52     23.36 o 
  -7  -1   3     4017.33     4116.84     87.74 o 
  -6  -1   3      263.36      258.96     19.04 o 
  -5  -1   3     3109.44     3054.97     65.58 o 
  -4  -1   3     2121.34     2039.14     45.87 o 
  -3  -1   3     1240.49     1344.23     33.93 o 
  -2  -1   3      526.62      732.27     20.93 o 
  -1  -1   3    11701.45    13453.77    454.08 o 
   1  -1   3    15063.75    13414.19    445.29 o 
   2  -1   3     4141.49     4379.22    166.57 o 
   5  -1   3     5628.44     5793.15    200.65 o 
   6  -1   3     1309.89     1367.75     68.17 o 
   7  -1   3       23.84       25.84     17.59 o 
   8  -1   3       92.17       97.85     25.29 o 
   9  -1   3     1155.28     1260.00     73.12 o 
  10  -1   3      104.84       79.16     28.59 o 
  11  -1   3       93.63       36.28     29.14 o 
  12  -1   3        2.17      -28.10     52.50 o 
  13  -1   3      219.96      182.51     55.52 o 
 -14   0   3       13.45        6.60     41.78 o 
 -13   0   3      136.09      114.35     46.18 o 
 -12   0   3      102.83       93.77     25.35 o 
 -11   0   3      578.21      615.64     41.70 o 
 -10   0   3      148.97       99.11     22.15 o 
  -9   0   3     2505.79     2517.68     83.61 o 
  -8   0   3      749.67      724.70     37.78 o 
  -7   0   3      470.32      364.62     25.95 o 
  -6   0   3      112.74       95.46      9.85 o 
  -5   0   3      943.42      984.88     28.27 o 
  -4   0   3      489.17      467.52     22.10 o 
  -3   0   3     6887.70     5983.88    118.45 o 
  -2   0   3     8425.54     8089.09    155.63 o 
  -1   0   3    35814.36    37988.42    699.81 o 
   0   0   3     9923.57    10816.91    261.71 o 
   1   0   3     5640.27     5353.91    189.11 o 
   2   0   3      160.47      138.53     17.04 o 
   3   0   3      708.15     1060.45     52.23 o 
   4   0   3      523.25      374.94     20.98 o 
   5   0   3      655.50     1312.97     45.09 o 
   6   0   3        3.03        9.06     10.25 o 
   7   0   3     1413.20     1117.68     42.92 o 
   8   0   3      101.65       59.37     23.09 o 
   9   0   3       52.51       58.82     25.84 o 
  10   0   3      312.41      347.44     42.88 o 
  11   0   3     1196.79     1185.79     78.06 o 
  12   0   3       93.42       96.20     33.53 o 
  13   0   3       30.31       46.70     26.39 o 
 -14   1   3       16.32      -27.49     33.53 o 
 -13   1   3      739.29      805.04     53.18 o 
 -12   1   3      415.21      367.75     36.29 o 
 -11   1   3      177.30      176.00     27.06 o 
 -10   1   3      127.93      119.18     28.86 o 
  -9   1   3      882.38     1023.12     48.08 o 
  -8   1   3      149.35      118.00     13.03 o 
  -7   1   3     4024.56     4002.32     89.58 o 
  -6   1   3      282.94      260.67     11.43 o 
  -5   1   3     2937.64     2910.38     56.66 o 
  -4   1   3     2057.36     1892.96     39.28 o 
  -3   1   3     1442.27     1509.71     53.05 o 
  -2   1   3      517.63      731.64     26.04 o 
  -1   1   3    12759.76    13634.23    305.00 o 
   0   1   3     5845.90     5860.49    114.66 o 
   1   1   3    13448.76    12279.33    298.21 o 
   2   1   3     4341.14     4549.79    116.18 o 
   3   1   3     2255.81     2263.53     91.53 o 
   4   1   3     1427.00     1396.29     37.44 o 
   5   1   3     5411.38     5908.45    128.96 o 
   6   1   3     1401.84     1470.87     40.90 o 
   7   1   3       22.31       23.20      9.14 o 
   8   1   3      105.96       98.76     17.48 o 
   9   1   3     1133.25     1118.72     70.92 o 
  10   1   3      128.13      133.59     34.63 o 
  11   1   3      102.51      114.35     33.53 o 
  12   1   3        0.96      -31.88     26.39 o 
  13   1   3      213.20      142.93     40.68 o 
 -14   2   3      184.87      186.47     33.93 o 
 -13   2   3       75.89       78.02     26.91 o 
 -12   2   3       96.18       93.49     27.21 o 
 -11   2   3      427.64      426.08     49.48 o 
 -10   2   3      823.70      975.46     50.68 o 
  -9   2   3       12.23       19.79     16.72 o 
  -8   2   3      245.17      244.41     17.47 o 
  -7   2   3      408.16      436.95     26.97 o 
  -6   2   3     6388.52     5646.47    134.22 o 
  -5   2   3     1172.26     1031.97     30.59 o 
  -4   2   3      952.77      829.01     31.09 o 
  -3   2   3      563.02      652.79     24.17 o 
  -2   2   3       96.35      132.73     16.49 o 
  -1   2   3     5450.11     6088.75    119.46 o 
   0   2   3    10862.15    11026.95    208.40 o 
   1   2   3      604.68      310.30     17.87 o 
   2   2   3     4728.16     4574.05    203.95 o 
   3   2   3     2667.41     2178.35     51.65 o 
   4   2   3      303.22      323.08     16.56 o 
   5   2   3      803.40      617.39     27.07 o 
   6   2   3      444.56      428.59     24.93 o 
   7   2   3     2190.41     2067.93     53.78 o 
   8   2   3      548.12      485.37     31.46 o 
   9   2   3       66.03       45.08     26.39 o 
  10   2   3      254.98      174.82     36.28 o 
  11   2   3     1028.85      973.04     72.02 o 
  12   2   3       82.42      110.50     36.83 o 
  13   2   3       24.89       -5.50     29.69 o 
 -14   3   3       51.96       34.12     25.65 o 
 -13   3   3       72.90       75.53     54.15 o 
 -12   3   3      425.31      470.22     41.19 o 
 -11   3   3       16.08       11.71     19.81 o 
 -10   3   3      215.62      174.63     26.22 o 
  -9   3   3     1740.77     1605.24     84.11 o 
  -8   3   3     1330.52     1441.07    102.25 o 
  -7   3   3      710.78      750.71     33.81 o 
  -6   3   3       58.06       66.30     25.56 o 
  -5   3   3     1344.04     1206.19     43.70 o 
  -4   3   3     2901.75     3016.02     65.92 o 
  -3   3   3     1802.00     2008.36     46.20 o 
  -2   3   3     3714.07     3090.85     87.90 o 
  -1   3   3      873.24     1089.97     29.69 o 
   0   3   3    22283.86    23718.15    438.15 o 
   1   3   3     2180.77     2170.05     59.79 o 
   2   3   3     1477.40     1266.35     34.46 o 
   3   3   3     2131.94     2265.13     53.78 o 
   4   3   3     1028.29     1209.88     34.92 o 
   5   3   3     1134.02      942.05     32.48 o 
   6   3   3      365.41      335.44     18.76 o 
   7   3   3      161.99      239.21     18.42 o 
   8   3   3     2047.28     1725.21     76.96 o 
   9   3   3      573.38      566.78     53.87 o 
  10   3   3      311.17      228.69     41.23 o 
  11   3   3      160.02      137.98     34.63 o 
  12   3   3      110.59      105.55     37.93 o 
  13   3   3      149.93      190.76     45.08 o 
 -14   4   3      223.94      233.82     37.32 o 
 -13   4   3        1.70        0.00     24.10 o 
 -12   4   3      439.96      550.46     44.61 o 
 -11   4   3      123.84      103.35     34.63 o 
 -10   4   3      187.59      170.97     36.28 o 
  -9   4   3      559.20      556.77     33.88 o 
  -8   4   3       35.04       17.37     12.40 o 
  -7   4   3      218.33      222.77     21.12 o 
  -6   4   3     6306.78     6515.53    250.41 o 
  -5   4   3     1341.72     1283.43     35.08 o 
  -4   4   3      283.71      264.80     14.42 o 
  -3   4   3      483.15      497.87     23.28 o 
  -2   4   3      649.75      922.50     27.63 o 
  -1   4   3     2376.33     2723.70     61.10 o 
   0   4   3     1600.37     1293.82     34.43 o 
   1   4   3     1544.40     1527.19     42.13 o 
   2   4   3     5281.84     4819.73     99.54 o 
   3   4   3      958.26     1036.02     31.77 o 
   4   4   3     1886.04     1782.90     46.63 o 
   5   4   3      330.13      251.29     16.49 o 
   6   4   3     2342.73     2133.08     55.80 o 
   7   4   3      282.04      301.75     26.04 o 
   8   4   3      591.24      574.16     39.58 o 
   9   4   3       23.96       45.08     25.29 o 
  10   4   3      649.95      665.18     58.82 o 
  11   4   3       43.15       46.18     32.98 o 
  12   4   3      186.95      123.14     40.68 o 
  13   4   3       22.46      -17.59     31.34 o 
 -14   5   3       36.25       28.63     27.55 o 
 -13   5   3        0.67       28.77     28.86 o 
 -12   5   3      699.19      783.93     70.37 o 
 -11   5   3      110.04      109.95     35.18 o 
 -10   5   3       49.40       53.87     29.14 o 
  -9   5   3      100.76       73.44     32.43 o 
  -8   5   3     3631.70     3749.36    108.92 o 
  -7   5   3      187.49      162.04     20.03 o 
  -6   5   3       42.42       34.41      8.67 o 
  -5   5   3     1063.77      919.74     29.46 o 
  -4   5   3     6882.58     7471.05    149.93 o 
  -3   5   3      400.17      553.35     21.64 o 
  -2   5   3      664.78      547.71     21.42 o 
  -1   5   3     1140.62     1259.91     29.02 o 
   0   5   3    13814.73    14942.30    240.84 o 
   1   5   3     1740.62     2262.90     73.63 o 
   2   5   3      501.11      497.59     29.40 o 
   3   5   3     1355.13     1433.99     40.37 o 
   4   5   3     2164.26     2391.52     59.60 o 
   5   5   3      328.39      299.23     29.76 o 
   6   5   3     1823.07     1730.58     48.51 o 
   7   5   3       18.94        0.43     14.37 o 
   8   5   3     1426.43     1543.51     63.48 o 
   9   5   3       92.73      162.77     25.41 o 
  10   5   3      521.44      484.32     52.77 o 
  11   5   3       58.22        9.35     30.24 o 
  12   5   3      155.26      126.44     41.78 o 
 -13   6   3       50.19       29.14     34.63 o 
 -12   6   3      116.95      102.80     36.28 o 
 -11   6   3      146.94      113.25     35.18 o 
 -10   6   3     1083.40     1108.27     77.51 o 
  -9   6   3       57.67       18.86     16.64 o 
  -8   6   3      155.10      149.02     22.05 o 
  -7   6   3      177.89      246.55     24.50 o 
  -6   6   3     3026.94     3018.50     70.57 o 
  -5   6   3      446.03      491.61     22.14 o 
  -4   6   3      747.59      756.22     27.56 o 
  -3   6   3        3.41       -1.22      8.91 o 
  -2   6   3     8427.21     7190.05    137.14 o 
  -1   6   3     1503.90     1262.74     29.78 o 
   0   6   3       64.77       59.18      7.46 o 
   1   6   3     1619.34     1855.39     56.49 o 
   2   6   3     5051.72     4466.45     82.64 o 
   3   6   3     1507.65     1310.98     39.29 o 
   4   6   3     1024.79      971.22     49.54 o 
   5   6   3      679.95      677.37     28.56 o 
   6   6   3     1974.10     1860.98     52.90 o 
   7   6   3      846.75     1025.30     48.86 o 
   8   6   3      872.41      847.99     47.20 o 
   9   6   3       63.89       20.62     24.19 o 
  10   6   3      155.28      107.75     34.63 o 
  11   6   3      248.05      200.11     44.53 o 
  12   6   3      213.36      204.50     46.73 o 
 -13   7   3      186.77      274.32     52.77 o 
 -12   7   3      229.69      170.42     42.88 o 
 -11   7   3       36.87       19.79     29.69 o 
 -10   7   3      201.77      135.79     38.48 o 
  -9   7   3      278.57      289.65     29.47 o 
  -8   7   3      667.94      675.79     40.42 o 
  -7   7   3     2066.28     2288.37     77.73 o 
  -6   7   3       25.85        9.39      9.59 o 
  -5   7   3     2832.44     2615.40     64.95 o 
  -4   7   3     3294.55     3062.73     73.12 o 
  -3   7   3      733.27      814.86     29.58 o 
  -2   7   3      207.12      217.63     11.68 o 
  -1   7   3     2352.52     2304.92     47.74 o 
   0   7   3     7058.64     6930.88    133.54 o 
   1   7   3     2303.50     2407.29     50.50 o 
   2   7   3     2032.87     2009.39     52.29 o 
   3   7   3     3062.03     2754.34     67.68 o 
   4   7   3     2429.93     2109.05     56.87 o 
   5   7   3     1098.57     1156.52     55.75 o 
   6   7   3        5.08       -3.13     10.58 o 
   7   7   3      337.02      261.61     29.14 o 
   8   7   3      384.40      385.21     33.88 o 
   9   7   3      537.05      483.25     39.00 o 
  10   7   3       23.39       14.84     28.04 o 
  11   7   3       75.20       43.98     34.63 o 
  12   7   3        9.43       -4.40     34.63 o 
 -13   8   3       57.65       34.63     39.03 o 
 -12   8   3       22.32        4.95     31.34 o 
 -11   8   3      761.62      668.48     65.97 o 
 -10   8   3      359.50      398.79     71.19 o 
  -9   8   3      613.03      637.43     41.51 o 
  -8   8   3      262.68      225.69     27.30 o 
  -7   8   3     2767.16     2602.93     87.27 o 
  -6   8   3      888.21      929.83     34.68 o 
  -5   8   3      869.02      952.96     35.15 o 
  -4   8   3       53.29       89.90     13.36 o 
  -3   8   3     1427.91     1336.49     41.22 o 
  -2   8   3     3495.24     3237.76     63.07 o 
  -1   8   3     6284.01     6631.91    116.57 o 
   0   8   3        0.83        7.94      6.90 o 
   1   8   3     2942.73     2489.91     52.53 o 
   2   8   3      241.26      165.92     12.82 o 
   3   8   3     1740.03     1916.55     54.43 o 
   4   8   3      677.78      533.25     29.80 o 
   5   8   3       49.16       32.30     12.27 o 
   6   8   3      160.03      153.23     65.14 o 
   7   8   3      648.78      635.57     41.55 o 
   8   8   3      129.91      121.50     25.26 o 
   9   8   3      138.41      147.83     27.20 o 
  10   8   3       87.88      115.99     38.48 o 
  11   8   3      292.97      304.56     56.07 o 
 -12   9   3       55.20       70.92     41.78 o 
 -11   9   3      209.02      210.55     47.83 o 
 -10   9   3       16.58       53.37     23.46 o 
  -9   9   3      785.63      790.46     48.40 o 
  -8   9   3       38.21       14.04     20.27 o 
  -7   9   3     1191.48     1285.22     99.23 o 
  -6   9   3      178.03      180.13     24.09 o 
  -5   9   3     2809.11     2800.79     72.81 o 
  -4   9   3       45.02       33.65     11.83 o 
  -3   9   3     1127.96     1235.27     40.98 o 
  -2   9   3      439.42      462.01     18.87 o 
  -1   9   3     1821.03     1826.41     42.46 o 
   0   9   3       50.53       57.62      9.73 o 
   1   9   3     3983.64     3901.63     76.20 o 
   2   9   3      118.69      144.31     12.85 o 
   3   9   3     1139.21     1081.89     38.85 o 
   4   9   3        0.15       -1.22     10.46 o 
   5   9   3     2140.55     2222.32     62.30 o 
   6   9   3      216.06      183.96     29.96 o 
   7   9   3      194.48      186.69     39.03 o 
   8   9   3       87.66       71.69     24.63 o 
   9   9   3      948.57      920.19     55.77 o 
  10   9   3       78.08      131.27     32.98 o 
  11   9   3       33.97        6.60     36.28 o 
 -12  10   3       19.54       50.58     35.73 o 
 -11  10   3      579.96      672.33     69.27 o 
 -10  10   3      245.90      238.53     33.42 o 
  -9  10   3       55.83       91.90     25.46 o 
  -8  10   3      179.71      232.39     37.11 o 
  -7  10   3      469.55      472.49     38.29 o 
  -6  10   3      696.21      829.33     65.97 o 
  -5  10   3      785.44      716.72     49.59 o 
  -4  10   3      275.66      195.32     19.46 o 
  -3  10   3     1370.75     1350.09     45.53 o 
  -2  10   3      938.77      876.11     39.95 o 
  -1  10   3     1967.06     2011.95     46.68 o 
   0  10   3      457.33      374.18     19.12 o 
   1  10   3      383.49      464.68     20.68 o 
   2  10   3      412.19      366.04     18.96 o 
   3  10   3     3178.47     2850.51    105.24 o 
   4  10   3       23.34       32.49     13.56 o 
   5  10   3      477.56      578.65     41.93 o 
   6  10   3       27.61       25.84     19.44 o 
   7  10   3     1199.76     1212.63     60.12 o 
   8  10   3      330.54      443.74     41.51 o 
   9  10   3       19.84       31.02     26.24 o 
  10  10   3       26.13       26.00     27.21 o 
 -11  11   3       49.61       86.86     39.03 o 
 -10  11   3       28.91       11.48     22.23 o 
  -9  11   3      303.29      301.77     40.41 o 
  -8  11   3      357.22      320.24     35.76 o 
  -7  11   3       68.86       32.40     32.43 o 
  -6  11   3      213.34      182.80     43.98 o 
  -5  11   3      411.50      399.07     26.53 o 
  -4  11   3      757.84      690.58     33.68 o 
  -3  11   3      507.91      580.09     30.91 o 
  -2  11   3       82.13       88.81     15.65 o 
  -1  11   3      280.30      331.05     23.55 o 
   0  11   3     1548.85     1454.70     39.47 o 
   1  11   3      809.08      831.69     33.07 o 
   2  11   3      488.30      499.39     27.61 o 
   3  11   3      260.97      296.53     23.20 o 
   4  11   3      283.22      305.75     27.06 o 
   5  11   3     1403.11     1554.24     75.25 o 
   6  11   3      387.00      446.18     37.65 o 
   7  11   3       10.27       27.66     22.62 o 
   8  11   3      493.28      591.48     47.74 o 
   9  11   3      309.11      326.70     39.45 o 
  10  11   3      122.38      114.01     40.68 o 
 -10  12   3      244.55      233.35     35.76 o 
  -9  12   3       53.11       61.00     31.88 o 
  -8  12   3       49.17       31.43     45.63 o 
  -7  12   3       56.70       73.52     24.02 o 
  -6  12   3      911.17      837.91     76.69 o 
  -5  12   3        9.77        2.48     14.77 o 
  -4  12   3       94.34      134.10     19.05 o 
  -3  12   3       42.32       76.74     17.18 o 
  -2  12   3     1291.72     1097.63     48.77 o 
  -1  12   3      505.06      643.32     43.70 o 
   0  12   3      193.83      231.31     34.05 o 
   1  12   3      750.99      979.60     50.54 o 
   2  12   3     1183.50     1130.53     42.97 o 
   3  12   3      487.51      572.49     35.06 o 
   4  12   3      252.22      231.97     23.21 o 
   5  12   3       65.61       66.03     23.73 o 
   6  12   3      850.12      926.48     92.08 o 
   7  12   3      200.29      228.20     40.13 o 
   8  12   3      281.75      332.57     39.83 o 
   9  12   3        2.00        5.87     23.40 o 
 -10  13   3       36.90       15.11     27.01 o 
  -9  13   3       12.02       14.91     23.90 o 
  -8  13   3      383.17      399.92     41.96 o 
  -7  13   3       71.83       71.17     26.81 o 
  -6  13   3       39.39       22.03     23.13 o 
  -5  13   3        1.38       12.69     19.02 o 
  -4  13   3     1035.20     1155.15     47.28 o 
  -3  13   3      108.31      134.13     22.15 o 
  -2  13   3       84.22       88.03     23.34 o 
  -1  13   3      125.72      177.39     20.68 o 
   0  13   3     1010.25      972.91     54.10 o 
   1  13   3       43.40       25.60     18.94 o 
   2  13   3      113.10       81.28     17.40 o 
   3  13   3       95.62      101.95     21.96 o 
   4  13   3      542.40      527.11     33.02 o 
   5  13   3       64.26       76.56     26.27 o 
   6  13   3      187.33      155.09     30.77 o 
   7  13   3       65.71       20.94     24.27 o 
   8  13   3      214.25      170.00     34.12 o 
  -9  14   3        4.62      -17.18     23.56 o 
  -8  14   3       60.83       69.15     27.00 o 
  -7  14   3        5.47        6.00     23.13 o 
  -6  14   3      765.25      622.26     74.21 o 
  -5  14   3      185.77      210.68     32.37 o 
  -4  14   3      153.63      150.96     28.32 o 
  -3  14   3      180.99      195.11     23.42 o 
  -2  14   3      743.87      939.06     41.93 o 
  -1  14   3       80.45      101.03     25.01 o 
   0  14   3       10.72        7.99     18.65 o 
   1  14   3       66.97       41.81     23.09 o 
   2  14   3      734.98      729.50     49.53 o 
   3  14   3       89.25       78.64     24.74 o 
   4  14   3      176.91      206.97     24.84 o 
   5  14   3       39.81       26.98     24.20 o 
   6  14   3      292.19      378.40     61.57 o 
   7  14   3       41.20       24.91     26.15 o 
  -8  15   3      286.91      286.96     67.89 o 
  -7  15   3       30.68       37.04     25.59 o 
  -6  15   3       19.58       26.72     25.44 o 
  -5  15   3       55.08       68.41     26.94 o 
  -4  15   3      634.59      659.34     39.32 o 
  -3  15   3       89.29       86.52     20.63 o 
  -2  15   3       16.24        0.37     26.39 o 
  -1  15   3       62.65       83.89     24.26 o 
   0  15   3      284.77      339.35     64.04 o 
   1  15   3      182.06      175.84     30.70 o 
   2  15   3      167.52      169.31     30.90 o 
   3  15   3      194.69      184.15     37.11 o 
   4  15   3      187.95      208.30     26.29 o 
   5  15   3       79.46       42.41     25.28 o 
   6  15   3      101.17       65.41     31.06 o 
  -6  16   3      146.91      125.70     33.04 o 
  -5  16   3      215.38      168.26     34.01 o 
  -4  16   3       36.02        6.63     17.88 o 
  -3  16   3       91.47      127.17     34.36 o 
  -2  16   3      334.44      369.84     40.40 o 
  -1  16   3      258.76      267.31     36.15 o 
   0  16   3       31.31       31.73     22.90 o 
   1  16   3      195.12      235.59     34.99 o 
   2  16   3      122.58      100.99     31.88 o 
   3  16   3      185.70      225.18     35.79 o 
   4  16   3      119.24      126.44     47.28 o 
   5  16   3       13.71       33.70     28.86 o 
  -4  17   3       18.02       35.18     34.63 o 
  -3  17   3      256.29      291.63     50.85 o 
  -2  17   3       56.56       43.65     51.95 o 
  -1  17   3       88.05       84.72     37.11 o 
   0  17   3       55.57       89.24     29.02 o 
   1  17   3      284.41      354.21     43.06 o 
   2  17   3       20.23       27.25     24.69 o 
   3  17   3       30.48       63.33     27.79 o 
  -7 -15   4      333.72      217.15     52.77 o 
  -9 -14   4      241.98      177.02     53.32 o 
  -8 -14   4        6.92       37.93     37.93 o 
  -7 -14   4      305.35      268.27     53.87 o 
  -9 -13   4      113.89       79.71     42.33 o 
  -8 -13   4       19.17       39.58     35.73 o 
  -7 -13   4      486.39      391.96     59.37 o 
  -6 -13   4      120.16      155.58     41.78 o 
 -10 -12   4       66.53       72.02     42.88 o 
  -9 -12   4      348.62      333.14     59.37 o 
  -8 -12   4      170.14      178.67     48.93 o 
  -7 -12   4        3.27        4.40     29.69 o 
  -6 -12   4      488.56      555.24     65.42 o 
  -5 -12   4      930.29      997.23     84.66 o 
 -11 -11   4      126.66      256.18     62.12 o 
 -10 -11   4       57.66       83.01     42.33 o 
  -9 -11   4      114.45       47.28     39.03 o 
  -8 -11   4      260.12      241.34     52.77 o 
  -7 -11   4      351.53      390.86     58.27 o 
  -6 -11   4      819.30      865.84     76.96 o 
  -5 -11   4       11.92        7.15     26.94 o 
 -12 -10   4       24.31       35.18     44.53 o 
 -11 -10   4       68.70      154.48     52.23 o 
 -10 -10   4      556.96      521.15     70.37 o 
  -9 -10   4      762.80      837.25     82.46 o 
  -8 -10   4     1126.23     1216.02     98.40 o 
  -7 -10   4        3.02       20.89     32.43 o 
  -6 -10   4      350.72      339.74     51.13 o 
  -5 -10   4       40.35       81.36     31.88 o 
  -4 -10   4      812.08      836.15     71.47 o 
   6 -10   4      744.96      604.71     58.27 o 
   7 -10   4      171.80      162.72     38.48 o 
   8 -10   4      490.90      548.64     63.22 o 
   9 -10   4       43.10       42.33     37.38 o 
  10 -10   4       16.08       -1.65     34.63 o 
 -12  -9   4      446.72      676.18     88.51 o 
 -11  -9   4       58.56       21.44     40.13 o 
 -10  -9   4       67.69       78.61     40.68 o 
  -9  -9   4      128.54      133.59     42.88 o 
  -8  -9   4      484.56      512.91     63.22 o 
  -7  -9   4      375.81      507.96     59.92 o 
  -6  -9   4     1262.40     1106.63     84.66 o 
  -5  -9   4      250.05      202.30     39.58 o 
  -4  -9   4     2127.93     2036.78    113.25 o 
   2  -9   4     3163.01     3114.27    128.64 o 
   3  -9   4      658.00      697.07     50.03 o 
   4  -9   4      542.53      512.91     45.63 o 
   5  -9   4        8.54       14.84     21.44 o 
   6  -9   4      511.50      466.73     52.77 o 
   7  -9   4       35.21       57.72     32.98 o 
   8  -9   4       17.60       14.29     32.98 o 
   9  -9   4       58.39       69.27     36.83 o 
  10  -9   4      358.82      278.72     57.17 o 
 -13  -8   4      134.08       73.12     45.08 o 
 -12  -8   4       25.17      -10.45     39.58 o 
 -11  -8   4        6.48        8.25     36.83 o 
 -10  -8   4     1250.03     1404.58    108.30 o 
  -9  -8   4      169.39      101.70     40.68 o 
  -8  -8   4      220.64      196.81     45.08 o 
  -7  -8   4      210.98      111.60     37.38 o 
  -6  -8   4     1236.47     1468.35     96.75 o 
  -5  -8   4      243.00      271.57     42.88 o 
  -4  -8   4     1071.71     1035.16     72.02 o 
  -3  -8   4      231.98      273.22     39.58 o 
   1  -8   4       11.89        6.60     11.54 o 
   2  -8   4      363.45      470.03     36.83 o 
   3  -8   4     1079.29     1012.62     59.92 o 
   4  -8   4     1695.86     1775.11     91.81 o 
   5  -8   4       45.54       19.24     21.99 o 
   6  -8   4      478.02      579.97     56.07 o 
   7  -8   4      206.19      215.50     41.23 o 
   8  -8   4     1337.09     1311.13     93.46 o 
   9  -8   4       69.64       45.08     32.98 o 
  10  -8   4       75.53      113.80     42.88 o 
  11  -8   4        3.42        9.35     36.83 o 
 -13  -7   4       57.11      -34.08     34.63 o 
 -12  -7   4      422.92      459.03     70.37 o 
 -11  -7   4      486.66      500.81     72.02 o 
 -10  -7   4       54.11       70.92     37.38 o 
  -9  -7   4       49.07        3.85     26.94 o 
  -8  -7   4      464.95      468.38     60.47 o 
  -7  -7   4     1948.53     1955.97    117.64 o 
  -6  -7   4      939.01      793.82     68.72 o 
  -5  -7   4      186.59      245.18     38.48 o 
  -4  -7   4     2195.98     2198.96    112.15 o 
  -3  -7   4     2158.16     2213.25    111.60 o 
   1  -7   4     1223.67     1456.81     67.07 o 
   2  -7   4     2502.45     2366.63     97.30 o 
   3  -7   4      914.67      886.73     52.77 o 
   4  -7   4      923.01      963.69     62.12 o 
   5  -7   4     1116.45     1309.48     78.61 o 
   6  -7   4      893.63     1097.83     75.86 o 
   7  -7   4      305.54      391.41     49.48 o 
   8  -7   4       59.22       31.34     32.43 o 
   9  -7   4      895.54      888.93     82.46 o 
  10  -7   4      483.16      619.01     73.12 o 
  11  -7   4      163.21      144.58     49.48 o 
 -13  -6   4      270.01      242.98     63.22 o 
 -12  -6   4        5.36        0.00     40.68 o 
 -11  -6   4      104.42      180.86     52.23 o 
 -10  -6   4      744.73      710.81     78.06 o 
  -9  -6   4     1009.76     1005.47     83.01 o 
  -8  -6   4       76.77       88.51     35.18 o 
  -7  -6   4     1389.03     1391.94     94.01 o 
  -6  -6   4     1084.64     1024.16     74.76 o 
  -5  -6   4     5305.57     5439.67    226.49 o 
  -4  -6   4     2525.74     2480.42    119.29 o 
  -3  -6   4      787.50      650.89     49.48 o 
   1  -6   4      285.70      327.09     23.64 o 
   2  -6   4     2413.89     2145.08     90.71 o 
   3  -6   4     2165.80     2244.04     96.75 o 
   4  -6   4     1768.75     1771.26     89.61 o 
   5  -6   4     1376.69     1136.31     72.57 o 
   6  -6   4     1315.99     1449.58    104.45 o 
   7  -6   4     1466.20     1405.68     91.81 o 
   8  -6   4      247.76      306.20     48.93 o 
   9  -6   4      150.24      195.71     45.63 o 
  10  -6   4      128.30      239.14     52.77 o 
  11  -6   4      156.86      154.48     49.48 o 
  12  -6   4       82.72       74.76     47.83 o 
 -13  -5   4      102.10       91.26     49.48 o 
 -12  -5   4       11.35       40.13     41.78 o 
 -11  -5   4      463.11      432.10     64.32 o 
 -10  -5   4      131.00       94.01     39.58 o 
  -9  -5   4      651.18      683.33     68.72 o 
  -8  -5   4       15.15        9.90     27.49 o 
  -6  -5   4      547.84      495.56     24.39 o 
  -5  -5   4       42.75       61.57     23.09 o 
  -4  -5   4      115.38      106.10     26.39 o 
  -3  -5   4     9309.51     9323.03    349.08 o 
   2  -5   4       67.53       62.67     14.29 o 
   3  -5   4      437.90      474.43     36.28 o 
   4  -5   4       84.50       63.77     20.34 o 
   5  -5   4     5341.67     5858.11    165.01 o 
   6  -5   4       61.24       46.95     15.96 o 
   7  -5   4      327.43      315.58     26.94 o 
   8  -5   4      511.58      420.00     54.97 o 
   9  -5   4      883.47      908.17     80.26 o 
  10  -5   4       26.62       52.23     37.38 o 
  11  -5   4      253.98      237.49     53.32 o 
  12  -5   4       19.28        7.15     40.13 o 
 -14  -4   4       17.85        9.35     42.33 o 
 -13  -4   4      384.94      379.32     70.37 o 
 -12  -4   4      160.41      213.30     53.32 o 
 -11  -4   4      229.40      294.11     56.62 o 
 -10  -4   4      338.37      381.52     58.27 o 
  -9  -4   4     1305.76     1393.59     95.65 o 
  -8  -4   4      245.36      245.73     41.78 o 
  -7  -4   4       53.52       25.60     33.53 o 
  -6  -4   4       60.29       62.38      9.22 o 
  -5  -4   4    10987.79    10895.72    256.11 o 
  -4  -4   4       17.43       16.05      7.82 o 
  -3  -4   4       55.22       28.04     15.94 o 
  -2  -4   4      994.43     1107.17     62.67 o 
   2  -4   4      136.51      127.54     17.04 o 
   3  -4   4    12404.62    13122.28    455.18 o 
   4  -4   4      201.63      245.09     35.46 o 
   5  -4   4       91.89       90.75     16.10 o 
   6  -4   4      562.25      644.29     55.52 o 
   7  -4   4      672.74      917.24     43.97 o 
   8  -4   4      231.49      250.41     26.64 o 
   9  -4   4      150.87      151.70     24.60 o 
  10  -4   4       42.42        2.75     27.49 o 
  11  -4   4      496.70      447.49     67.07 o 
  12  -4   4       35.38       62.67     43.98 o 
 -14  -3   4        0.33        8.80     41.23 o 
 -13  -3   4      259.74      203.95     55.52 o 
 -12  -3   4       71.52       57.72     38.48 o 
 -11  -3   4      514.97      566.78     70.37 o 
 -10  -3   4        2.84       14.84     30.79 o 
  -9  -3   4      272.75      324.22     27.25 o 
  -8  -3   4     2522.37     2724.38     85.03 o 
  -7  -3   4     2374.47     2434.47     72.57 o 
  -6  -3   4      450.06      429.09     18.49 o 
  -5  -3   4      293.16      290.31     14.95 o 
  -4  -3   4     2206.09     2778.50     62.04 o 
  -3  -3   4     8922.59     8438.20    199.63 o 
  -2  -3   4     4266.14     3727.78    144.03 o 
   3  -3   4      362.56      297.96     30.24 o 
   4  -3   4       59.29       14.29     14.29 o 
   6  -3   4     2186.43     1996.10     87.96 o 
   7  -3   4       19.17       17.59     17.59 o 
   8  -3   4      189.65      188.56     31.88 o 
   9  -3   4      444.98      520.09     47.00 o 
  10  -3   4       76.85       62.44     22.19 o 
  11  -3   4       63.46       67.62     41.78 o 
  12  -3   4       28.87      -27.49     29.14 o 
 -14  -2   4       80.33       35.73     48.38 o 
 -13  -2   4      213.34      179.76     57.17 o 
 -12  -2   4       74.35       84.66     42.33 o 
 -11  -2   4       72.11       23.64     31.34 o 
 -10  -2   4     1256.53     1308.59     89.61 o 
  -9  -2   4     1515.44     1591.91    110.77 o 
  -8  -2   4       24.04       20.77     14.39 o 
  -7  -2   4       96.32       60.59      8.89 o 
  -6  -2   4      931.13      960.26     29.60 o 
  -5  -2   4     1482.15     1904.46     48.42 o 
  -4  -2   4      739.03      641.22     21.00 o 
  -3  -2   4     1713.22     1374.16     36.09 o 
  -2  -2   4     6843.61     5314.33    200.65 o 
   2  -2   4      531.31      693.77     42.33 o 
   3  -2   4      671.04      516.75     39.03 o 
   6  -2   4      697.55      814.16     51.13 o 
   7  -2   4     1134.58     1213.82     65.97 o 
   8  -2   4       75.83       20.89     21.99 o 
   9  -2   4      127.36      110.50     29.14 o 
  10  -2   4      119.40       92.91     30.79 o 
  11  -2   4      159.10      200.74     30.51 o 
  12  -2   4      502.74      433.19     68.72 o 
 -14  -1   4       45.05       37.93     49.48 o 
 -13  -1   4       44.24      112.15     49.48 o 
 -12  -1   4     1299.40     1285.84    106.10 o 
 -11  -1   4      680.19      905.75    111.87 o 
 -10  -1   4       90.98       84.33     34.63 o 
  -9  -1   4      348.82      414.07     31.30 o 
  -8  -1   4     2058.78     2239.54     74.63 o 
  -7  -1   4      838.87      775.68     27.42 o 
  -6  -1   4     4135.54     4069.88     86.16 o 
  -5  -1   4      700.94      712.40     23.91 o 
  -4  -1   4     5440.83     5026.35    100.37 o 
  -3  -1   4      364.89      362.65     15.85 o 
  -2  -1   4     5856.40     6198.99    127.14 o 
  -1  -1   4    18493.88    17945.14    592.07 o 
   0  -1   4     3765.77     3338.22     95.93 o 
   1  -1   4     7753.00     6960.25    253.43 o 
   6  -1   4     1432.63     1540.92     75.31 o 
   7  -1   4      310.52      335.34     37.38 o 
   8  -1   4       77.47       57.98     16.44 o 
   9  -1   4      219.51      234.19     35.73 o 
  10  -1   4     1450.45     1510.68     88.51 o 
  11  -1   4      235.55      288.06     43.43 o 
  12  -1   4       30.20       22.19     23.09 o 
 -14   0   4      472.25      593.17     81.91 o 
 -13   0   4        3.19       60.47     41.78 o 
 -12   0   4       43.35       18.84     22.31 o 
 -11   0   4      197.30      237.25     30.10 o 
 -10   0   4     2310.51     2439.74    110.50 o 
  -9   0   4      187.95      141.70     49.20 o 
  -8   0   4       65.02      159.00     42.60 o 
  -7   0   4       43.17       44.05     11.26 o 
  -6   0   4      377.63      503.75     21.14 o 
  -5   0   4      211.49      256.54     14.57 o 
  -4   0   4     1378.21     1399.37     40.62 o 
  -3   0   4       80.29       51.37      7.15 o 
  -2   0   4     1604.69     1553.29     33.53 o 
  -1   0   4      316.78      370.49     15.56 o 
   0   0   4     5042.10     4070.82    152.28 o 
   1   0   4      524.87      422.20     30.79 o 
   2   0   4       33.61       30.24     11.54 o 
   3   0   4      249.98      217.70     24.74 o 
   4   0   4    11163.48    10439.55    362.83 o 
   5   0   4      958.20     1164.53     43.92 o 
   6   0   4      709.76      637.87     39.03 o 
   7   0   4      292.42      289.63     23.63 o 
   8   0   4     1443.36     1467.80     81.36 o 
   9   0   4      135.34      161.07     33.53 o 
  10   0   4        9.32       28.04     25.84 o 
  11   0   4        0.05       21.99     27.49 o 
  12   0   4      609.79      782.28     69.27 o 
 -14   1   4       42.93       20.34     43.43 o 
 -13   1   4       38.04       52.05     45.90 o 
 -12   1   4     1302.45     1251.26     62.85 o 
 -11   1   4      699.45      796.39     48.20 o 
 -10   1   4       74.73       64.40     21.39 o 
  -9   1   4      391.90      448.16     32.95 o 
  -8   1   4     2186.57     2142.63     56.69 o 
  -7   1   4      893.62      836.97     29.48 o 
  -6   1   4     3812.29     3805.22     74.33 o 
  -5   1   4      675.34      699.27     20.97 o 
  -4   1   4     4846.68     4533.98     98.98 o 
  -3   1   4      436.53      409.80     28.56 o 
  -2   1   4     6537.21     6749.35    154.88 o 
  -1   1   4    18445.76    17374.73    393.75 o 
   0   1   4     3501.81     3009.82    120.39 o 
   1   1   4     7461.83     6826.59    172.40 o 
   2   1   4      586.13      613.35     27.79 o 
   3   1   4      158.37      138.31     14.57 o 
   4   1   4      959.39      840.98     29.09 o 
   5   1   4      757.56      647.08     26.12 o 
   6   1   4     1595.53     1574.79     45.27 o 
   7   1   4      299.02      341.04     20.71 o 
   8   1   4      101.32       69.82     26.94 o 
   9   1   4      178.76      214.95     36.83 o 
  10   1   4     1395.94     1435.37     86.31 o 
  11   1   4      261.08      310.05     46.18 o 
  12   1   4       31.89       41.78     32.43 o 
 -14   2   4      116.13      112.45     30.38 o 
 -13   2   4      239.15      272.63     44.80 o 
 -12   2   4       61.44       70.50     25.09 o 
 -11   2   4       85.13       84.22     26.11 o 
 -10   2   4     1180.62     1127.74     54.31 o 
  -9   2   4     1386.81     1332.29     61.30 o 
  -8   2   4       25.99       14.74     11.81 o 
  -7   2   4      104.31       82.67     11.87 o 
  -6   2   4      975.32      970.54     32.13 o 
  -5   2   4     1476.12     1789.01     51.48 o 
  -4   2   4      582.40      516.57     20.73 o 
  -3   2   4     1841.24     1462.47     37.11 o 
  -2   2   4     6537.04     5383.53    109.47 o 
  -1   2   4    12405.41    13860.91    262.29 o 
   0   2   4    11179.69    10553.48    360.31 o 
   1   2   4      590.01      648.91     28.77 o 
   2   2   4      352.74      501.65     26.01 o 
   3   2   4      681.95      607.66     28.47 o 
   4   2   4     3271.82     4141.11     90.91 o 
   5   2   4      629.46      879.54     31.06 o 
   6   2   4      712.69      821.62     30.88 o 
   7   2   4     1069.48     1066.79     37.15 o 
   8   2   4      148.14      117.05     20.02 o 
   9   2   4      177.89      128.09     32.43 o 
  10   2   4      107.54      169.87     36.83 o 
  11   2   4      180.27      225.39     41.23 o 
  12   2   4      519.89      415.60     53.32 o 
 -14   3   4        0.81      -32.62     22.54 o 
 -13   3   4      302.90      312.62     35.39 o 
 -12   3   4       98.65       62.80     46.45 o 
 -11   3   4      482.96      504.54     40.26 o 
 -10   3   4        5.59        8.03     29.96 o 
  -9   3   4      270.34      275.63     30.79 o 
  -8   3   4     2512.05     2635.47    107.94 o 
  -7   3   4     2165.84     2190.12    106.65 o 
  -6   3   4      450.84      413.39     21.13 o 
  -5   3   4      340.92      312.44     17.32 o 
  -4   3   4     2066.87     2709.18     63.84 o 
  -3   3   4     8471.81     7872.32    156.75 o 
  -2   3   4     3915.14     3362.83     74.69 o 
  -1   3   4      368.68      269.36     14.49 o 
   0   3   4     2590.91     2501.95     57.91 o 
   1   3   4     1521.05     1511.49     50.37 o 
   2   3   4      776.57      852.88     35.35 o 
   3   3   4      422.95      401.82     28.63 o 
   4   3   4       84.53       85.01     16.02 o 
   5   3   4     3408.26     3264.66     76.70 o 
   6   3   4     2202.76     1861.30     51.60 o 
   7   3   4       23.25       27.57     11.16 o 
   8   3   4      195.90      178.32     24.74 o 
   9   3   4      569.37      588.22     54.97 o 
  10   3   4       83.37       41.23     30.24 o 
  11   3   4       63.82       81.36     35.73 o 
  12   3   4       32.89        0.00     30.79 o 
 -14   4   4       19.80      -14.83     23.38 o 
 -13   4   4      375.89      406.91     41.61 o 
 -12   4   4      161.06      177.00     30.53 o 
 -11   4   4      253.72      202.50     30.20 o 
 -10   4   4      307.90      351.60     33.10 o 
  -9   4   4     1248.19     1334.52     45.47 o 
  -8   4   4      274.10      234.19     22.46 o 
  -7   4   4       49.73       32.03     29.69 o 
  -6   4   4       41.88       27.34     11.82 o 
  -5   4   4    10549.30    10476.38    206.00 o 
  -4   4   4       18.08        7.74      7.24 o 
  -3   4   4       56.68       28.35      9.90 o 
  -2   4   4      979.87     1160.80     33.73 o 
  -1   4   4    14351.62    15770.28    404.55 o 
   0   4   4     3359.08     3691.13     80.77 o 
   1   4   4      173.32      224.37     14.28 o 
   2   4   4      145.64       97.50     10.98 o 
   3   4   4    12166.80    12077.20    236.69 o 
   4   4   4      212.54      231.32     16.74 o 
   5   4   4      133.99      115.53     13.94 o 
   6   4   4      563.92      625.59     28.02 o 
   7   4   4      722.88      911.74     45.67 o 
   8   4   4      225.75      217.36     38.76 o 
   9   4   4      147.01      136.89     35.73 o 
  10   4   4       44.54       59.37     31.88 o 
  11   4   4      518.61      481.57     58.82 o 
  12   4   4       29.45       54.97     36.83 o 
 -14   5   4       10.65       39.99     27.79 o 
 -13   5   4      114.12      106.97     28.48 o 
 -12   5   4       13.42       54.66     27.76 o 
 -11   5   4      407.53      376.49     36.66 o 
 -10   5   4      135.86      113.25     34.08 o 
  -9   5   4      588.59      610.25     44.80 o 
  -8   5   4       22.87       27.92     15.25 o 
  -7   5   4     3060.12     3125.12     94.01 o 
  -6   5   4      492.04      409.90     20.55 o 
  -5   5   4       58.24       45.90     11.60 o 
  -4   5   4      117.49      113.84     12.44 o 
  -3   5   4     9165.25     9594.11    189.79 o 
  -2   5   4     1780.45     1440.08     40.48 o 
  -1   5   4      813.50      994.72     33.11 o 
   0   5   4     1849.62     1882.22     48.80 o 
   1   5   4     9211.33     9736.67    164.42 o 
   2   5   4       66.49       86.40     33.58 o 
   3   5   4      439.38      433.59     22.06 o 
   4   5   4       91.50       58.33     11.23 o 
   5   5   4     5448.85     6056.95    129.36 o 
   6   5   4       81.83       73.39     13.73 o 
   7   5   4      258.47      261.76     27.57 o 
   8   5   4      472.44      395.81     47.83 o 
   9   5   4      879.76      851.48     48.69 o 
  10   5   4       33.54       80.81     36.83 o 
  11   5   4      264.64      202.85     45.08 o 
  12   5   4       18.26       25.29     35.73 o 
 -13   6   4      260.89      286.88     66.52 o 
 -12   6   4        3.49      -26.82     19.21 o 
 -11   6   4       62.69       35.73     31.34 o 
 -10   6   4      791.37      800.97     64.87 o 
  -9   6   4      950.67      957.37     47.77 o 
  -8   6   4       96.38       82.39     19.49 o 
  -7   6   4     1449.36     1458.80     57.33 o 
  -6   6   4     1050.28      993.97     33.87 o 
  -5   6   4     4942.27     5066.04    109.87 o 
  -4   6   4     2451.96     2254.97     58.21 o 
  -3   6   4      735.65      593.31     40.72 o 
  -2   6   4      738.56      446.79     38.06 o 
  -1   6   4     8546.57     8737.91    147.99 o 
   0   6   4      535.74      580.92     20.31 o 
   1   6   4      295.48      305.70     15.15 o 
   2   6   4     2475.03     2056.28     54.54 o 
   3   6   4     1874.75     2009.95     54.99 o 
   4   6   4     1916.76     1948.93     69.04 o 
   5   6   4     1386.92     1307.99     55.03 o 
   6   6   4     1315.91     1383.66     50.40 o 
   7   6   4     1454.39     1337.51     70.64 o 
   8   6   4      182.25      172.33     26.40 o 
   9   6   4      127.93      131.30     27.00 o 
  10   6   4      142.05      167.12     42.33 o 
  11   6   4      160.58      138.53     42.88 o 
  12   6   4       79.31       61.02     36.83 o 
 -13   7   4       61.98       97.27     31.31 o 
 -12   7   4      402.79      471.68     61.02 o 
 -11   7   4      443.61      416.70     54.97 o 
 -10   7   4       40.62       78.61     34.08 o 
  -9   7   4       25.94       -2.01     16.91 o 
  -8   7   4      536.01      530.35     63.22 o 
  -7   7   4     1951.99     2126.06     74.98 o 
  -6   7   4      973.91      817.38     31.94 o 
  -5   7   4      150.77      187.78     17.68 o 
  -4   7   4     2151.76     1957.08     54.19 o 
  -3   7   4     2105.93     2199.43     51.79 o 
  -2   7   4      463.87      656.07     21.63 o 
  -1   7   4      103.17       67.77      9.27 o 
   0   7   4      893.08     1308.82     35.15 o 
   1   7   4     1359.00     1523.34     37.17 o 
   2   7   4     2390.02     2234.30     49.80 o 
   3   7   4      835.89      785.32     31.90 o 
   4   7   4     1001.18     1075.62     38.05 o 
   5   7   4      997.14     1306.91     44.24 o 
   6   7   4      905.58     1086.52     48.81 o 
   7   7   4      285.99      340.52     32.26 o 
   8   7   4       48.53       34.79     43.15 o 
   9   7   4      909.18      889.93     53.22 o 
  10   7   4      485.03      464.53     57.17 o 
  11   7   4      151.32      217.70     47.83 o 
 -13   8   4      141.93      107.75     42.33 o 
 -12   8   4       28.74       50.58     37.38 o 
 -11   8   4        3.21       13.74     29.69 o 
 -10   8   4     1159.88     1234.90     61.03 o 
  -9   8   4      179.18      138.34     24.84 o 
  -8   8   4      257.09      215.92     27.01 o 
  -7   8   4      184.40      194.10     26.82 o 
  -6   8   4     1258.16     1355.87     44.13 o 
  -5   8   4      282.92      310.72     21.00 o 
  -4   8   4      923.00      865.47     33.92 o 
  -3   8   4      240.81      265.37     14.09 o 
  -2   8   4      975.14     1013.82     28.32 o 
  -1   8   4      458.86      472.41     19.38 o 
   0   8   4      358.94      397.31     24.84 o 
   1   8   4       22.54       17.12      7.97 o 
   2   8   4      356.09      470.66     20.24 o 
   3   8   4     1047.38      993.85     36.93 o 
   4   8   4     1662.89     1828.18     54.74 o 
   5   8   4       31.55       15.18     13.41 o 
   6   8   4      521.33      589.68     40.02 o 
   7   8   4      189.84      227.82     53.60 o 
   8   8   4     1306.20     1222.43     61.36 o 
   9   8   4       86.51       96.31     37.93 o 
  10   8   4       87.63       97.30     38.48 o 
  11   8   4        5.37       31.34     35.73 o 
 -12   9   4      427.19      448.04     61.57 o 
 -11   9   4       54.90       57.17     36.28 o 
 -10   9   4       62.70      112.70     26.13 o 
  -9   9   4      119.71      170.30     28.13 o 
  -8   9   4      541.94      651.16     42.75 o 
  -7   9   4      365.41      338.78     33.62 o 
  -6   9   4     1226.99     1159.89     80.81 o 
  -5   9   4      255.33      196.67     19.09 o 
  -4   9   4     2016.86     1952.82     56.79 o 
  -3   9   4       70.02       34.39     15.35 o 
  -2   9   4     2287.12     2170.98     48.89 o 
  -1   9   4       17.50       13.61      8.47 o 
   0   9   4     2253.73     2187.60     66.33 o 
   1   9   4      651.81      535.99     22.26 o 
   2   9   4     2917.77     2892.11     62.66 o 
   3   9   4      723.86      747.78     33.39 o 
   4   9   4      497.42      439.72     26.73 o 
   5   9   4       10.27       -1.42     12.68 o 
   6   9   4      641.42      537.98     40.39 o 
   7   9   4       30.17       33.53     21.21 o 
   8   9   4       24.06       41.53     42.06 o 
   9   9   4       62.11       61.29     30.51 o 
  10   9   4      367.16      240.24     50.03 o 
 -12  10   4       25.59       41.78     39.03 o 
 -11  10   4       74.05      111.60     42.88 o 
 -10  10   4      568.73      518.94     44.27 o 
  -9  10   4      683.17      774.62     58.55 o 
  -8  10   4     1222.16     1250.35     61.79 o 
  -7  10   4        5.32       25.84     19.82 o 
  -6  10   4      350.32      341.59     32.48 o 
  -5  10   4       38.66       40.29     14.15 o 
  -4  10   4      755.57      876.67     45.83 o 
  -3  10   4       31.02       19.59     12.72 o 
  -2  10   4      810.67      885.26     36.02 o 
  -1  10   4      710.14      794.57     27.04 o 
   0  10   4     3052.89     3255.46     68.03 o 
   1  10   4      337.09      298.32     20.08 o 
   2  10   4     1634.17     1561.89     41.33 o 
   3  10   4      111.41      120.02     17.29 o 
   4  10   4     1106.70     1208.76     44.94 o 
   5  10   4       42.98       54.32     15.79 o 
   6  10   4      775.35      682.44     45.24 o 
   7  10   4      175.75      143.11     28.57 o 
   8  10   4      533.81      606.97     85.21 o 
   9  10   4       44.58        4.32     22.46 o 
  10  10   4       19.69        4.40     24.10 o 
 -11  11   4      131.54      142.38     45.08 o 
 -10  11   4       62.39      105.25     29.51 o 
  -9  11   4       91.86       37.79     23.95 o 
  -8  11   4      218.21      250.04     33.93 o 
  -7  11   4      373.35      408.63     38.09 o 
  -6  11   4      907.29      936.81     51.59 o 
  -5  11   4       13.18       20.47     14.99 o 
  -4  11   4      397.84      394.36     27.25 o 
  -3  11   4     1061.06     1319.54     47.33 o 
  -2  11   4     1110.71     1048.68     40.82 o 
  -1  11   4      193.67      166.19     18.14 o 
   0  11   4     1025.31     1077.57     43.48 o 
   1  11   4      849.34      805.49     28.83 o 
   2  11   4      878.72     1011.79     40.19 o 
   3  11   4       96.29       69.52     15.79 o 
   4  11   4      703.86      660.64     33.99 o 
   5  11   4      213.25      189.13     21.45 o 
   6  11   4      380.36      388.08     36.94 o 
   7  11   4      112.38       74.97     26.81 o 
   8  11   4       20.48       49.33     25.58 o 
   9  11   4      161.64      148.75     32.44 o 
 -10  12   4       67.63       52.50     27.99 o 
  -9  12   4      323.95      317.46     38.43 o 
  -8  12   4      191.18      211.38     33.03 o 
  -7  12   4        2.22        5.25     28.59 o 
  -6  12   4      517.52      517.53     41.54 o 
  -5  12   4      924.43      969.90     42.78 o 
  -4  12   4      349.06      371.73     28.53 o 
  -3  12   4      135.41      121.67     18.71 o 
  -2  12   4       30.89       30.37     13.83 o 
  -1  12   4      401.09      422.26     27.33 o 
   0  12   4      747.99      651.13     32.43 o 
   1  12   4       52.11       26.59     13.72 o 
   2  12   4      270.20      312.44     36.07 o 
   3  12   4      735.45      662.94     34.09 o 
   4  12   4      107.60       69.61     17.33 o 
   5  12   4       55.32       44.07     23.25 o 
   6  12   4       88.08       54.74     25.74 o 
   7  12   4      406.15      411.84     41.85 o 
   8  12   4      194.25      197.25     35.53 o 
   9  12   4       72.10       30.54     26.18 o 
 -10  13   4       54.44       63.25     30.20 o 
  -9  13   4       98.21      127.65     32.20 o 
  -8  13   4       25.78       42.87     27.21 o 
  -7  13   4      574.51      593.41     47.09 o 
  -6  13   4      127.83      126.13     28.80 o 
  -5  13   4       81.92       79.34     19.22 o 
  -4  13   4      438.17      425.16     30.48 o 
  -3  13   4     1344.17     1322.47     50.69 o 
  -2  13   4       91.09      102.03     18.07 o 
  -1  13   4        6.40       19.96     14.50 o 
   0  13   4       23.18       59.65     20.34 o 
   1  13   4      547.95      622.14     44.23 o 
   2  13   4      223.68      231.37     39.54 o 
   3  13   4       42.97       22.02     15.19 o 
   4  13   4       57.14       74.92     19.38 o 
   5  13   4      485.05      547.36     66.24 o 
   6  13   4       23.98        4.58     23.87 o 
   7  13   4      120.87      103.12     29.42 o 
   8  13   4       14.11       30.12     27.01 o 
  -9  14   4      244.64      234.26     38.17 o 
  -8  14   4        9.73       34.92     26.85 o 
  -7  14   4      321.43      323.26     40.02 o 
  -6  14   4        5.45        5.71     45.08 o 
  -5  14   4      760.91      749.20     52.20 o 
  -4  14   4      432.43      418.59     40.10 o 
  -3  14   4       95.77       65.06     19.04 o 
  -2  14   4       65.00       60.72     18.16 o 
  -1  14   4      420.56      515.66     42.56 o 
   0  14   4       16.71       18.05     18.31 o 
   1  14   4       75.64       70.41     23.63 o 
   2  14   4      150.83      141.94     27.96 o 
   3  14   4      209.65      215.69     25.15 o 
   4  14   4       94.23      125.84     24.24 o 
   5  14   4      174.04      178.79     32.62 o 
   6  14   4       24.55       15.35     24.57 o 
   7  14   4      222.10      226.33     51.95 o 
  -7  15   4      341.44      331.50     70.09 o 
  -6  15   4      121.00       92.84     30.03 o 
  -5  15   4       84.70      130.36     47.83 o 
  -4  15   4      107.83      119.53     29.21 o 
  -3  15   4      470.20      422.79     32.39 o 
  -2  15   4      113.67       73.61     24.68 o 
  -1  15   4       16.47        7.49     19.33 o 
   0  15   4       10.44       11.13     21.21 o 
   1  15   4      439.89      438.42     55.52 o 
   2  15   4      160.69      216.76     87.96 o 
   3  15   4       52.08       -1.04     21.57 o 
   4  15   4       32.67       -4.25     17.06 o 
   5  15   4      147.10      166.04     38.48 o 
   6  15   4       42.07       45.95     27.59 o 
  -6  16   4      207.77      274.01     48.93 o 
  -5  16   4      115.72      138.06     33.32 o 
  -4  16   4      212.66      248.15     29.30 o 
  -3  16   4        8.70      -13.24     20.21 o 
  -2  16   4      164.13      156.49     31.34 o 
  -1  16   4      257.46      298.80     38.43 o 
   0  16   4      393.52      397.89     41.54 o 
   1  16   4       76.00      130.49     29.51 o 
   2  16   4      214.48      175.76     33.04 o 
   3  16   4      314.46      361.12     41.17 o 
   4  16   4      119.46      128.64     48.38 o 
  -3  17   4        8.09        8.66     35.46 o 
  -2  17   4      171.42      226.24     76.96 o 
  -1  17   4       12.69      -11.82     19.82 o 
   0  17   4      229.16      235.06     36.92 o 
   1  17   4       77.89       72.77     29.30 o 
   2  17   4      214.70      209.05     37.66 o 
  -8 -14   5      262.76      180.31     50.58 o 
  -7 -14   5      121.04      123.14     47.83 o 
  -9 -13   5       38.80       53.87     42.33 o 
  -8 -13   5      172.63      238.59     53.87 o 
  -7 -13   5       16.11       22.54     34.63 o 
 -10 -12   5      100.93      149.53     53.32 o 
  -9 -12   5      150.92      164.37     48.93 o 
  -8 -12   5      199.80      148.43     46.18 o 
  -7 -12   5       53.36       41.23     35.18 o 
  -6 -12   5      101.01      101.15     40.13 o 
 -11 -11   5      477.42      514.56     80.26 o 
 -10 -11   5      146.93      208.35     55.52 o 
  -9 -11   5       13.99      -11.54     34.08 o 
  -8 -11   5        2.39      -30.79     27.49 o 
  -7 -11   5      359.73      390.31     57.72 o 
  -6 -11   5       55.52       58.27     31.88 o 
  -5 -11   5      249.57      263.87     48.38 o 
 -11 -10   5        2.02      -18.14     36.28 o 
 -10 -10   5       10.13       37.93     38.48 o 
  -9 -10   5      646.17      869.14     88.51 o 
  -8 -10   5       86.51       77.51     39.03 o 
  -7 -10   5      428.35      438.14     59.92 o 
  -6 -10   5      238.19      140.73     38.48 o 
  -5 -10   5     1264.31     1271.55     91.81 o 
 -12  -9   5        5.28       17.59     43.98 o 
 -11  -9   5      630.97      479.92     72.02 o 
 -10  -9   5      188.47      256.73     56.62 o 
  -9  -9   5      135.11      113.80     42.88 o 
  -8  -9   5       68.14      108.85     40.13 o 
  -7  -9   5      462.43      488.17     62.12 o 
  -6  -9   5        7.53       16.49     26.39 o 
  -5  -9   5      213.54      170.42     37.38 o 
  -4  -9   5       39.54       32.43     26.94 o 
 -12  -8   5      173.76      115.99     51.13 o 
 -11  -8   5       81.17       57.17     43.98 o 
 -10  -8   5       76.18       90.71     44.53 o 
  -9  -8   5      611.47      625.05     73.12 o 
  -8  -8   5      225.93      271.57     48.93 o 
  -7  -8   5      120.62      123.69     39.03 o 
  -6  -8   5      427.70      451.89     56.07 o 
  -5  -8   5     2288.00     2411.71    130.29 o 
  -4  -8   5      555.08      473.33     52.23 o 
   4  -8   5      656.96      663.54     52.23 o 
   5  -8   5      752.10      715.76     57.72 o 
   6  -8   5       46.93      113.80     32.98 o 
   7  -8   5      137.06      188.56     38.48 o 
   8  -8   5      155.81      134.69     40.13 o 
   9  -8   5      253.77      172.62     44.53 o 
  10  -8   5       21.11        0.55     33.53 o 
 -13  -7   5        0.54        6.05     43.43 o 
 -12  -7   5       64.43       89.61     48.38 o 
 -11  -7   5      547.76      479.37     74.21 o 
 -10  -7   5       24.13       54.42     41.78 o 
  -9  -7   5       13.53       21.44     33.53 o 
  -8  -7   5      135.61      131.39     38.48 o 
  -7  -7   5     2955.46     2522.20    139.08 o 
  -6  -7   5      911.55      813.61     72.02 o 
  -5  -7   5      777.56      804.27     65.42 o 
  -4  -7   5      946.74      724.56     60.47 o 
   1  -7   5     1474.77     1427.67     63.77 o 
   2  -7   5     2803.06     2302.31     98.40 o 
   3  -7   5     2003.96     1908.15     87.41 o 
   4  -7   5        5.19       32.98     21.44 o 
   5  -7   5     1167.62     1088.48     70.92 o 
   6  -7   5      381.64      395.69     32.76 o 
   7  -7   5      697.05      659.14     64.32 o 
   8  -7   5       12.07       32.43     33.53 o 
   9  -7   5       53.79       34.08     35.18 o 
  10  -7   5       64.73      126.44     43.98 o 
  11  -7   5      115.38      196.26     53.87 o 
 -13  -6   5      170.91      130.29     56.07 o 
 -12  -6   5      285.81      364.48     67.62 o 
 -11  -6   5      182.59      236.94     57.17 o 
 -10  -6   5       12.03       36.83     36.83 o 
  -9  -6   5      810.54      861.44     81.91 o 
  -8  -6   5     1948.61     2123.64    124.79 o 
  -7  -6   5        9.22       17.59     25.84 o 
  -6  -6   5      917.56     1001.63     73.67 o 
  -5  -6   5      752.32      840.00     66.52 o 
  -4  -6   5     4006.32     4059.27    185.26 o 
  -3  -6   5      663.69      727.85     57.17 o 
   2  -6   5       26.93       31.34     14.29 o 
   3  -6   5      750.28      886.73     53.87 o 
   4  -6   5     3492.44     3397.39    143.48 o 
   5  -6   5     1120.01     1151.70     74.76 o 
   6  -6   5        2.32       42.48     16.64 o 
   7  -6   5      681.03      731.15     65.42 o 
   8  -6   5     1928.53     2089.56    124.24 o 
   9  -6   5      131.44      173.17     43.98 o 
  10  -6   5       60.05       69.82     38.48 o 
  11  -6   5       82.04      105.55     45.08 o 
 -13  -5   5      103.19       34.08     42.88 o 
 -12  -5   5      435.69      376.02     65.42 o 
 -11  -5   5      121.69      120.94     47.28 o 
 -10  -5   5      662.00      835.60     80.26 o 
  -9  -5   5      112.96      209.45     43.43 o 
  -8  -5   5     1683.70     1753.12    108.30 o 
  -7  -5   5     1324.98     1257.80     85.76 o 
  -6  -5   5     6315.71     6708.00    138.04 o 
  -5  -5   5     2726.29     2637.10    129.19 o 
  -4  -5   5      262.67      308.40     37.38 o 
  -3  -5   5      903.37     1096.73     68.17 o 
   2  -5   5     6331.20     6567.74    231.99 o 
   3  -5   5     1683.70     1807.54     85.76 o 
   4  -5   5      210.09      178.67     28.04 o 
   5  -5   5      221.33      186.35     22.35 o 
   6  -5   5     1860.35     1992.40     92.36 o 
   7  -5   5      186.86      284.22     43.43 o 
   8  -5   5      174.98      128.02     30.51 o 
   9  -5   5        0.65      -15.39     25.29 o 
  10  -5   5      452.05      404.61     61.02 o 
  11  -5   5        9.82       17.59     35.73 o 
 -14  -4   5      210.31      290.26     65.97 o 
 -13  -4   5       27.19      -13.19     41.23 o 
 -12  -4   5       47.04      100.05     47.83 o 
 -11  -4   5        2.74       50.58     39.03 o 
 -10  -4   5      973.73      941.70     83.56 o 
  -9  -4   5      804.99      813.61     74.21 o 
  -8  -4   5     2690.32     2510.66    136.34 o 
  -7  -4   5      222.64      261.16     21.96 o 
  -6  -4   5     3010.46     2979.17     68.81 o 
  -5  -4   5     2019.65     2244.01     62.20 o 
  -4  -4   5     3745.39     4477.08    184.16 o 
  -3  -4   5      216.06      254.53     29.69 o 
   4  -4   5     2567.37     2244.59    110.50 o 
   5  -4   5      646.99      599.22     47.83 o 
   6  -4   5      203.27      175.92     35.18 o 
   7  -4   5      368.48      389.06     37.38 o 
   8  -4   5     1723.97     1680.09     67.36 o 
   9  -4   5       69.91      113.55     25.62 o 
  10  -4   5      154.17      175.37     46.73 o 
  11  -4   5       77.30      108.30     45.63 o 
  12  -4   5      122.90       87.96     46.18 o 
 -14  -3   5       94.87       97.30     53.32 o 
 -13  -3   5       12.28        4.95     39.58 o 
 -12  -3   5      753.13      854.84     91.26 o 
 -11  -3   5      321.48      326.00     59.92 o 
 -10  -3   5     1122.65      986.78     85.76 o 
  -9  -3   5       33.62       30.79     30.24 o 
  -8  -3   5     1502.67     1596.11     58.40 o 
  -7  -3   5      830.59      674.34     25.88 o 
  -6  -3   5     4438.32     4482.15     96.08 o 
  -5  -3   5       88.33       95.18     11.29 o 
  -4  -3   5     1041.15     1184.34     35.31 o 
  -3  -3   5     1273.87     1298.48     71.47 o 
   2  -3   5     4727.78     5122.47    206.15 o 
   3  -3   5      346.51      340.29     35.18 o 
   4  -3   5       45.99       57.17     18.69 o 
   7  -3   5      659.43      816.91     54.42 o 
   8  -3   5      132.01      194.06     32.98 o 
   9  -3   5       78.39      106.65     32.43 o 
  10  -3   5      443.24      443.46     39.49 o 
  11  -3   5      271.55      192.96     51.68 o 
  12  -3   5       30.54       20.89     38.48 o 
 -14  -2   5      211.60      146.23     57.17 o 
 -13  -2   5      466.06      435.94     68.17 o 
 -12  -2   5      134.64      133.04     46.73 o 
 -11  -2   5      317.67      372.72     59.37 o 
 -10  -2   5       84.64       89.47     25.56 o 
  -9  -2   5     2748.01     3031.91     96.55 o 
  -8  -2   5     2268.45     2287.45     76.46 o 
  -7  -2   5      217.31      219.23     15.14 o 
  -6  -2   5     1735.66     1977.59     51.02 o 
  -5  -2   5     1404.40     1411.87     40.07 o 
  -4  -2   5     3879.62     4269.72     90.62 o 
  -3  -2   5       19.07       17.09      9.32 o 
  -2  -2   5      540.04      774.03     46.73 o 
   1  -2   5     3704.27     3614.54    146.23 o 
   2  -2   5     1016.24      771.83     51.68 o 
   7  -2   5       55.24       15.94     20.34 o 
   8  -2   5      680.17      846.05     60.47 o 
   9  -2   5      343.29      389.22     45.63 o 
  10  -2   5       17.50       -4.40     24.74 o 
  11  -2   5       75.74       79.16     32.98 o 
  12  -2   5       34.43       39.03     37.38 o 
 -14  -1   5       66.64       58.82     51.13 o 
 -13  -1   5       66.79       42.88     46.73 o 
 -12  -1   5      122.00      168.77     50.58 o 
 -11  -1   5      771.57      751.97     46.93 o 
 -10  -1   5      291.74      305.88     30.35 o 
  -9  -1   5       72.56       71.16     19.94 o 
  -8  -1   5       99.88       84.50     18.61 o 
  -7  -1   5     1613.57     1696.71     46.12 o 
  -6  -1   5     2387.71     2344.86     58.14 o 
  -5  -1   5      557.22      682.60     24.40 o 
  -4  -1   5      171.50      181.51     13.24 o 
  -3  -1   5     4519.92     4669.76    102.56 o 
  -2  -1   5     7109.49     7493.65    147.99 o 
  -1  -1   5    14653.61    14304.22    341.19 o 
   0  -1   5     1702.85     1966.71     63.94 o 
   1  -1   5     2062.63     1954.42     64.68 o 
   2  -1   5     1880.40     1669.01     81.36 o 
   3  -1   5     2368.19     2511.76    112.70 o 
   4  -1   5      402.99      364.48     36.28 o 
   5  -1   5     1902.39     2278.12    105.00 o 
   6  -1   5      408.89      349.90     26.81 o 
   7  -1   5     2086.02     2042.04     78.61 o 
   8  -1   5      391.96      406.04     30.32 o 
   9  -1   5      141.49      157.78     34.08 o 
  10  -1   5      139.41      171.52     35.73 o 
  11  -1   5      568.20      485.42     54.97 o 
  12  -1   5        8.20        8.25     29.69 o 
 -14   0   5        2.29        6.05     42.33 o 
 -13   0   5      770.69      712.46     85.21 o 
 -12   0   5      152.70      139.86     29.06 o 
 -11   0   5       16.85      -12.79     20.47 o 
 -10   0   5        7.58       38.78     19.99 o 
  -9   0   5     2224.08     2406.82     83.14 o 
  -8   0   5     1056.88      981.84     34.70 o 
  -7   0   5      383.86      381.37     24.44 o 
  -6   0   5      566.74      736.65     40.94 o 
  -5   0   5     3601.74     3335.51     66.16 o 
  -4   0   5     5483.86     5570.12    111.17 o 
  -3   0   5     4485.89     4478.89     83.54 o 
  -2   0   5      177.87      217.62     11.28 o 
  -1   0   5     5654.26     4851.23    130.36 o 
   0   0   5      625.63      526.65     37.38 o 
   1   0   5     2464.31     2440.84    105.55 o 
   2   0   5     4096.47     3231.92    132.49 o 
   3   0   5     2637.62     2574.43    112.15 o 
   4   0   5      923.95      967.54     58.27 o 
   5   0   5     4480.35     4898.73    190.76 o 
   6   0   5      535.08      632.99     87.13 o 
   7   0   5      271.58      304.78     26.82 o 
   8   0   5      147.37      199.01     36.83 o 
   9   0   5      274.88      409.01     46.73 o 
  10   0   5       10.45       31.34     25.29 o 
  11   0   5      147.04      113.80     36.83 o 
  12   0   5       68.95       97.85     36.28 o 
 -14   1   5       71.37       64.87     43.43 o 
 -13   1   5       67.77       57.45     26.68 o 
 -12   1   5      130.20      210.05     32.34 o 
 -11   1   5      697.37      634.65     44.78 o 
 -10   1   5      260.43      307.52     31.70 o 
  -9   1   5       83.34      105.87     21.75 o 
  -8   1   5      124.37      119.54     14.25 o 
  -7   1   5     1440.16     1563.48     46.75 o 
  -6   1   5     2467.37     2339.37     59.32 o 
  -5   1   5      516.73      545.67     23.45 o 
  -4   1   5      146.58      168.85     14.01 o 
  -3   1   5     5042.46     5162.01    104.02 o 
  -2   1   5     7001.68     7203.43    146.43 o 
  -1   1   5    14414.49    13546.19    319.76 o 
   0   1   5     1610.64     1961.47     87.96 o 
   1   1   5     2285.27     2106.05     91.81 o 
   2   1   5     1811.33     1614.58     78.61 o 
   3   1   5     2570.30     2597.41     79.88 o 
   4   1   5      438.11      421.48     32.43 o 
   5   1   5     2002.79     2312.85     75.91 o 
   6   1   5      454.12      345.82     26.04 o 
   7   1   5     1994.81     2157.48     73.47 o 
   8   1   5      351.08      377.12     45.08 o 
   9   1   5      168.45      125.34     31.88 o 
  10   1   5      160.59      180.31     39.58 o 
  11   1   5      545.88      571.73     61.02 o 
  12   1   5        5.78       27.49     33.53 o 
 -14   2   5      220.05      189.84     34.02 o 
 -13   2   5      485.26      513.43     44.62 o 
 -12   2   5      141.15      130.69     27.31 o 
 -11   2   5      327.75      291.80     33.28 o 
 -10   2   5       61.90       62.73     21.45 o 
  -9   2   5     2670.20     2801.83     93.14 o 
  -8   2   5     2219.12     2276.97     61.41 o 
  -7   2   5      184.50      177.66     16.26 o 
  -6   2   5     1741.48     2002.26     87.88 o 
  -5   2   5     1522.90     1543.58     42.50 o 
  -4   2   5     3744.53     4116.81    139.25 o 
  -3   2   5       46.45       43.26      7.92 o 
  -2   2   5      583.94      773.08     32.03 o 
  -1   2   5     2767.90     3445.32     87.57 o 
   0   2   5     2843.58     2775.33     64.82 o 
   1   2   5     3604.21     3483.14     99.87 o 
   2   2   5      949.02      763.85     35.10 o 
   3   2   5      497.38      570.99     30.81 o 
   4   2   5      709.06      872.20     39.84 o 
   5   2   5     3333.40     3200.81    127.71 o 
   6   2   5       89.40       88.92     13.74 o 
   7   2   5       37.86       47.28     12.82 o 
   8   2   5      729.75      726.64     42.35 o 
   9   2   5      301.27      278.72     42.33 o 
  10   2   5        7.66        6.05     27.49 o 
  11   2   5       75.51      114.90     35.18 o 
  12   2   5       27.67       35.18     34.08 o 
 -14   3   5       91.54       72.63     28.26 o 
 -13   3   5       15.36       22.88     24.01 o 
 -12   3   5      723.07      681.12     59.92 o 
 -11   3   5      385.04      296.49     33.00 o 
 -10   3   5      986.63      870.75     48.52 o 
  -9   3   5       39.11       18.85     17.14 o 
  -8   3   5     1543.69     1439.67     55.31 o 
  -7   3   5      827.74      668.10     29.07 o 
  -6   3   5     4206.95     4335.09     99.24 o 
  -5   3   5      126.56      126.96     13.03 o 
  -4   3   5     1174.79     1378.42     38.16 o 
  -3   3   5     1299.93     1291.82     37.82 o 
  -2   3   5     8317.13     8901.92    211.60 o 
  -1   3   5     1048.40     1265.68     36.97 o 
   0   3   5     1399.23     1325.35     38.15 o 
   1   3   5     4552.55     4572.78    124.87 o 
   2   3   5     4903.32     5476.85    144.81 o 
   3   3   5      432.45      362.12     24.57 o 
   4   3   5       65.34       69.41     11.70 o 
   5   3   5       40.99       23.67     10.50 o 
   6   3   5     1932.42     1707.88     51.26 o 
   7   3   5      600.29      723.31     32.02 o 
   8   3   5       92.67      112.96     22.15 o 
   9   3   5       57.55       57.72     29.69 o 
  10   3   5      473.02      465.08     56.07 o 
  11   3   5      276.69      315.55     51.68 o 
  12   3   5       33.02       29.69     35.73 o 
 -14   4   5      224.31      208.67     35.53 o 
 -13   4   5       28.15        5.24     23.85 o 
 -12   4   5       74.60       32.49     23.24 o 
 -11   4   5        1.16        3.04     18.94 o 
 -10   4   5      970.14      835.30     51.95 o 
  -9   4   5      852.85      908.65     37.28 o 
  -8   4   5     2700.75     2735.02     71.69 o 
  -7   4   5      233.58      298.29     32.32 o 
  -6   4   5     2946.44     2901.85     86.35 o 
  -5   4   5     1958.76     2182.20     56.79 o 
  -4   4   5     3759.81     4191.74     80.54 o 
  -3   4   5      194.70      181.47     14.58 o 
  -2   4   5     2193.74     2396.86     59.21 o 
  -1   4   5     3214.26     3728.83     83.94 o 
   0   4   5    11803.88    13314.36    257.15 o 
   1   4   5      887.65      655.61     32.64 o 
   2   4   5       18.64       74.31     14.15 o 
   3   4   5      921.54      730.55     28.64 o 
   4   4   5     2899.70     2506.28     63.91 o 
   5   4   5      595.85      622.42     28.93 o 
   6   4   5      179.21      141.26     16.58 o 
   7   4   5      339.86      337.36     31.68 o 
   8   4   5     1765.24     1687.57     68.36 o 
   9   4   5       76.93      115.99     35.73 o 
  10   4   5      168.22      149.53     40.68 o 
  11   4   5       75.34       61.02     34.08 o 
  12   4   5      142.54       95.10     39.58 o 
 -13   5   5       94.61       66.63     27.20 o 
 -12   5   5      486.67      449.47     41.39 o 
 -11   5   5      136.73      161.32     33.81 o 
 -10   5   5      654.05      690.48     44.48 o 
  -9   5   5      130.59      155.20     19.25 o 
  -8   5   5     1726.01     1717.81     56.21 o 
  -7   5   5     1371.61     1347.32     44.59 o 
  -6   5   5     6422.77     6661.62    143.55 o 
  -5   5   5     2673.79     2612.67     56.57 o 
  -4   5   5      247.00      234.90     13.53 o 
  -3   5   5      947.37     1195.90     53.95 o 
  -2   5   5     6814.72     6321.55    132.27 o 
  -1   5   5     1333.59     1129.47     36.45 o 
   0   5   5     2038.82     2066.57     54.35 o 
   1   5   5     2978.55     3245.51     81.34 o 
   2   5   5     5621.67     5679.42    123.49 o 
   3   5   5     1664.76     1910.32     53.25 o 
   4   5   5      185.57      198.96     20.46 o 
   5   5   5      231.24      210.68     18.62 o 
   6   5   5     1648.72     1691.36     53.95 o 
   7   5   5      206.74      310.63     30.59 o 
   8   5   5      178.23      129.61     25.12 o 
   9   5   5        0.64       39.81     20.56 o 
  10   5   5      473.53      584.92     64.32 o 
  11   5   5        6.61        7.70     31.88 o 
 -13   6   5      167.83      235.86     38.21 o 
 -12   6   5      306.80      332.62     38.68 o 
 -11   6   5      172.06      261.16     42.88 o 
 -10   6   5       40.50       62.81     22.72 o 
  -9   6   5      890.90      892.04     46.44 o 
  -8   6   5     2050.42     2076.40     75.22 o 
  -7   6   5       18.76        8.18     15.10 o 
  -6   6   5      816.21      873.82     32.73 o 
  -5   6   5      789.57      903.79     33.38 o 
  -4   6   5     4214.88     4376.79     97.93 o 
  -3   6   5      656.17      707.43     28.58 o 
  -2   6   5      150.18      147.54     17.18 o 
  -1   6   5     2485.51     2985.52     72.62 o 
   0   6   5     7127.56     6022.40    128.17 o 
   1   6   5     2168.92     1658.21     40.41 o 
   2   6   5       22.70       51.90     11.72 o 
   3   6   5      776.32      907.32     34.31 o 
   4   6   5     3153.49     3147.12     79.61 o 
   5   6   5     1141.46     1274.37     44.05 o 
   6   6   5        4.24       15.19     12.92 o 
   7   6   5      668.57      664.83     43.10 o 
   8   6   5     1838.37     2049.51     83.56 o 
   9   6   5      139.41      139.04     56.62 o 
  10   6   5       81.29       98.95     37.38 o 
  11   6   5       80.26       18.14     32.98 o 
 -13   7   5        0.95      -16.05     24.83 o 
 -12   7   5       51.06       61.36     28.08 o 
 -11   7   5      621.33      535.45     61.57 o 
 -10   7   5       17.31      -25.84     26.94 o 
  -9   7   5        9.87       11.26     18.97 o 
  -8   7   5      188.20      180.14     25.19 o 
  -7   7   5     3004.37     2572.88     87.07 o 
  -6   7   5      967.49      964.75     35.90 o 
  -5   7   5      721.69      841.22     33.23 o 
  -4   7   5      867.59      743.54     31.25 o 
  -3   7   5      304.60      229.70     20.88 o 
  -2   7   5      674.14      698.33     48.63 o 
  -1   7   5     1801.38     1729.76     41.49 o 
   0   7   5     1685.36     1635.00     40.57 o 
   1   7   5     1580.54     1548.04     51.97 o 
   2   7   5     2650.68     2249.94     68.25 o 
   3   7   5     1784.24     1667.44     51.43 o 
   4   7   5        1.50       23.07     12.46 o 
   5   7   5     1237.51     1274.96     76.35 o 
   6   7   5      387.55      442.28     27.45 o 
   7   7   5      592.63      514.88     40.42 o 
   8   7   5       18.26       -0.81     19.25 o 
   9   7   5       37.73        8.71     22.07 o 
  10   7   5       53.26      118.19     42.33 o 
  11   7   5      100.40      101.15     40.13 o 
 -12   8   5      170.35      233.09     48.93 o 
 -11   8   5       81.87      190.21     42.88 o 
 -10   8   5       71.61       93.93     24.68 o 
  -9   8   5      679.57      706.05     44.90 o 
  -8   8   5      188.85      226.54     28.47 o 
  -7   8   5      122.36      127.53     42.60 o 
  -6   8   5      370.96      353.74     23.53 o 
  -5   8   5     2446.57     2552.84     70.71 o 
  -4   8   5      573.85      495.98     29.05 o 
  -3   8   5     2083.05     1921.60     44.44 o 
  -2   8   5     1577.90     1584.10     39.68 o 
  -1   8   5     2945.66     2476.42     54.72 o 
   0   8   5      975.70     1014.96     31.21 o 
   1   8   5      520.61      565.72     23.18 o 
   2   8   5      749.02      744.98     29.76 o 
   3   8   5     1454.00     1221.23     43.32 o 
   4   8   5      732.24      708.00     33.01 o 
   5   8   5      833.28      820.01     36.62 o 
   6   8   5       47.09       53.86     20.77 o 
   7   8   5      135.40      152.06     38.48 o 
   8   8   5      164.00      117.23     27.39 o 
   9   8   5      195.14      154.33     49.20 o 
  10   8   5       24.97       31.34     34.63 o 
 -12   9   5        6.13       13.19     34.63 o 
 -11   9   5      695.69      528.85     63.77 o 
 -10   9   5      178.19      190.64     30.89 o 
  -9   9   5      135.00       92.91     25.05 o 
  -8   9   5       77.33      125.20     25.23 o 
  -7   9   5      524.52      576.73     57.45 o 
  -6   9   5       11.51        1.55     12.58 o 
  -5   9   5      225.26      254.93     21.38 o 
  -4   9   5       49.82       65.84     14.72 o 
  -3   9   5      988.61     1095.52     40.20 o 
  -2   9   5      155.90      143.35     13.20 o 
  -1   9   5     2296.93     2229.93     55.07 o 
   0   9   5      781.52      851.32     29.05 o 
   1   9   5     1564.61     1411.71     45.47 o 
   2   9   5      328.61      339.52     20.49 o 
   3   9   5     1342.56     1398.87     48.18 o 
   4   9   5       61.36       36.10     14.58 o 
   5   9   5      589.89      625.02     33.35 o 
   6   9   5        0.11       -2.18     18.61 o 
   7   9   5      372.56      478.22     41.79 o 
   8   9   5       62.47       34.43     25.23 o 
   9   9   5      103.76      155.39     32.07 o 
  10   9   5        2.09      -45.35     30.24 o 
 -11  10   5        2.00       16.49     31.88 o 
 -10  10   5       15.31       25.04     23.70 o 
  -9  10   5      592.52      740.98     50.03 o 
  -8  10   5      100.48      147.27     28.52 o 
  -7  10   5      436.03      387.34     75.86 o 
  -6  10   5      244.18      149.50     44.53 o 
  -5  10   5     1269.45     1279.00     46.93 o 
  -4  10   5      353.59      328.51     24.44 o 
  -3  10   5       93.85       92.80     16.23 o 
  -2  10   5      359.01      336.20     23.56 o 
  -1  10   5     1692.21     1554.18     41.29 o 
   0  10   5      619.95      637.63     25.74 o 
   1  10   5      949.01      955.05     31.72 o 
   2  10   5      290.82      262.48     18.25 o 
   3  10   5      456.99      460.98     37.91 o 
   4  10   5      149.77      225.98     22.61 o 
   5  10   5      363.81      417.54     29.48 o 
   6  10   5      533.49      599.01     44.02 o 
   7  10   5       85.28       47.98     25.58 o 
   8  10   5       76.29       79.39     27.40 o 
   9  10   5      315.71      336.85     41.98 o 
 -10  11   5      138.54      123.49     40.68 o 
  -9  11   5       12.79       12.04     24.02 o 
  -8  11   5       10.02      -13.07     20.61 o 
  -7  11   5      324.52      353.00     37.90 o 
  -6  11   5       49.47       38.30     27.76 o 
  -5  11   5      254.35      228.34     23.69 o 
  -4  11   5       35.79       42.64     15.56 o 
  -3  11   5     1626.74     1659.17     54.69 o 
  -2  11   5      546.34      440.17     35.93 o 
  -1  11   5      420.57      418.62     45.03 o 
   0  11   5      899.30      901.66     38.72 o 
   1  11   5      378.41      355.74     20.90 o 
   2  11   5      214.82      284.05     26.01 o 
   3  11   5      375.18      398.06     27.68 o 
   4  11   5      224.49      196.68     22.14 o 
   5  11   5      191.28      166.88     30.00 o 
   6  11   5      368.99      426.03     60.20 o 
   7  11   5      263.74      244.21     34.03 o 
   8  11   5       62.35       78.99     29.35 o 
   9  11   5        3.57       28.84     28.18 o 
 -10  12   5      112.12      167.37     34.91 o 
  -9  12   5      173.17      183.22     34.01 o 
  -8  12   5      213.67      251.92     34.78 o 
  -7  12   5       61.72       16.68     39.03 o 
  -6  12   5      116.35      163.19     29.35 o 
  -5  12   5      462.54      427.20     30.07 o 
  -4  12   5      532.50      436.21     29.80 o 
  -3  12   5      200.31      227.62     23.36 o 
  -2  12   5      415.23      465.57     29.94 o 
  -1  12   5       45.89       30.48     14.38 o 
   0  12   5      590.39      678.20     34.75 o 
   1  12   5       45.81       65.56     16.67 o 
   2  12   5      333.07      341.24     26.38 o 
   3  12   5      118.02      126.77     19.75 o 
   4  12   5      511.56      521.34     35.55 o 
   5  12   5      182.14      261.50     68.44 o 
   6  12   5      110.89      117.02     29.17 o 
   7  12   5       43.89       39.37     25.19 o 
   8  12   5      271.03      304.43     40.46 o 
  -9  13   5       44.97       36.05     27.78 o 
  -8  13   5      174.43      138.46     32.54 o 
  -7  13   5       20.65       20.23     23.63 o 
  -6  13   5      515.07      649.72     49.23 o 
  -5  13   5      301.83      269.16     26.99 o 
  -4  13   5       32.14       32.95     18.29 o 
  -3  13   5      305.52      299.24     26.54 o 
  -2  13   5      432.62      414.26     31.95 o 
  -1  13   5        8.28        9.45     14.80 o 
   0  13   5       33.76       33.39     20.73 o 
   1  13   5        4.67      -10.73     23.09 o 
   2  13   5      802.83      778.60     43.06 o 
   3  13   5       69.87       34.75     17.17 o 
   4  13   5       62.91       49.73     18.26 o 
   5  13   5      156.11      165.31     44.25 o 
   6  13   5      462.21      441.49     44.06 o 
   7  13   5       15.39        9.37     43.15 o 
  -8  14   5      227.36      270.35     39.99 o 
  -7  14   5      125.20       90.06     29.54 o 
  -6  14   5       77.77       74.30     27.39 o 
  -5  14   5       32.89       -3.47     22.72 o 
  -4  14   5      767.55      741.73     41.18 o 
  -3  14   5      102.82      111.97     21.25 o 
  -2  14   5       89.96       45.82     18.03 o 
  -1  14   5       38.57       53.74     23.13 o 
   0  14   5      597.79      654.82     48.81 o 
   1  14   5        5.54       11.74     20.73 o 
   2  14   5       37.63       34.25     22.30 o 
   3  14   5       52.25       47.97     25.49 o 
   4  14   5      495.51      594.40     37.53 o 
   5  14   5       26.15       43.08     27.49 o 
   6  14   5       78.90       61.17     28.37 o 
  -7  15   5       85.87      108.09     30.98 o 
  -6  15   5      328.83      309.37     40.16 o 
  -5  15   5      265.21      295.70     38.09 o 
  -4  15   5      225.27      243.45     27.97 o 
  -3  15   5      100.72      149.82     23.84 o 
  -2  15   5      518.31      598.75     55.80 o 
  -1  15   5      133.42      130.61     47.55 o 
   0  15   5      108.83       76.78     26.42 o 
   1  15   5      109.25      163.44     31.38 o 
   2  15   5      614.28      678.06     52.27 o 
   3  15   5       21.73        8.09     22.31 o 
   4  15   5       20.94       20.47     25.04 o 
   5  15   5       15.55        1.31     25.41 o 
  -5  16   5      134.80      100.05     30.71 o 
  -4  16   5      119.14      117.07     24.21 o 
  -3  16   5      187.44      170.16     33.61 o 
  -2  16   5      182.80      256.37     38.46 o 
  -1  16   5      147.01      147.17     32.98 o 
   0  16   5      149.64      116.85     32.07 o 
   1  16   5      318.58      375.48     43.14 o 
   2  16   5       19.69       12.31     58.00 o 
   3  16   5       94.26       45.17     27.20 o 
  -2  17   5       32.98       35.39     24.96 o 
  -1  17   5      149.61      121.70     32.59 o 
   0  17   5       80.57       56.90     27.99 o 
  -8 -14   6       43.21       20.89     36.28 o 
  -9 -13   6      295.50      287.51     60.47 o 
  -8 -13   6        0.31        8.80     31.34 o 
  -7 -13   6       60.63       55.52     36.28 o 
 -10 -12   6        3.26       17.59     34.08 o 
  -9 -12   6      126.01      109.95     48.38 o 
  -8 -12   6      280.85      287.51     56.07 o 
  -7 -12   6      442.12      404.06     62.67 o 
 -11 -11   6       73.17       89.61     46.18 o 
 -10 -11   6      468.88      435.39     70.92 o 
  -9 -11   6       82.83      113.25     46.18 o 
  -8 -11   6       25.29       47.28     37.38 o 
  -7 -11   6      464.56      487.62     63.77 o 
  -6 -11   6      804.48      820.21     78.61 o 
 -11 -10   6       29.86       60.47     43.43 o 
 -10 -10   6       54.52      124.24     48.38 o 
  -9 -10   6        7.83       -3.30     30.24 o 
  -8 -10   6      306.98      322.15     56.62 o 
  -7 -10   6        1.12       -1.10     28.59 o 
  -6 -10   6      347.13      413.95     57.17 o 
  -5 -10   6      208.00      144.58     38.48 o 
 -12  -9   6       19.97       14.29     45.08 o 
 -11  -9   6       31.94       98.95     50.03 o 
 -10  -9   6      876.83      958.20     95.65 o 
  -9  -9   6       20.23        4.40     32.98 o 
  -8  -9   6        2.55      -15.39     31.88 o 
  -7  -9   6       25.54        1.65     27.49 o 
  -6  -9   6     2173.25     2237.44    131.94 o 
  -5  -9   6      225.37      197.91     41.78 o 
 -12  -8   6      432.69      489.27     79.71 o 
 -11  -8   6       33.64       28.59     38.48 o 
 -10  -8   6       63.98      112.70     47.28 o 
  -9  -8   6       18.73        5.50     35.18 o 
  -8  -8   6      705.85      848.25     80.81 o 
  -7  -8   6       46.72       83.56     37.38 o 
  -6  -8   6       13.93       43.43     31.34 o 
  -5  -8   6      168.53      190.76     37.93 o 
 -13  -7   6       68.94       76.96     51.68 o 
 -12  -7   6       45.85       27.49     43.98 o 
 -11  -7   6      201.43      212.20     56.62 o 
 -10  -7   6      862.35      769.64     81.91 o 
  -9  -7   6      384.21      423.85     62.67 o 
  -8  -7   6      106.02      150.63     41.23 o 
  -7  -7   6      619.57      749.84     70.37 o 
  -6  -7   6     2332.02     2291.31    128.09 o 
  -5  -7   6      976.29      840.00     69.82 o 
  -4  -7   6       94.02       76.41     26.94 o 
   6  -7   6      442.78      481.93     64.59 o 
   7  -7   6       26.91       33.53     28.59 o 
   8  -7   6      434.46      388.12     58.27 o 
   9  -7   6       11.78       -5.50     30.79 o 
  10  -7   6       42.54       42.88     40.68 o 
 -13  -6   6      314.85      333.69     67.07 o 
 -12  -6   6      207.66      222.64     58.82 o 
 -11  -6   6       89.03      129.74     46.73 o 
 -10  -6   6      137.51      138.53     47.28 o 
  -9  -6   6      502.24      515.66     65.42 o 
  -8  -6   6       54.12       -4.95     25.29 o 
  -7  -6   6     1277.96     1173.69     86.86 o 
  -6  -6   6      302.06      327.64     47.83 o 
  -5  -6   6     1094.30     1077.49     74.76 o 
  -4  -6   6     1447.23     1046.70     72.57 o 
   3  -6   6      399.53      385.92     35.73 o 
   4  -6   6     1809.88     1932.33     95.10 o 
   5  -6   6     1202.67     1217.71     55.94 o 
   6  -6   6       19.76       37.35     17.30 o 
   7  -6   6      115.49      161.07     40.13 o 
   8  -6   6       30.17       73.67     35.73 o 
   9  -6   6      423.92      398.56     58.82 o 
  10  -6   6      233.52      221.54     51.68 o 
  11  -6   6       22.42        1.65     36.28 o 
 -13  -5   6      129.96       25.84     40.13 o 
 -12  -5   6       45.28       51.13     42.33 o 
 -11  -5   6      506.59      537.10     72.57 o 
 -10  -5   6      109.06       91.26     41.78 o 
  -9  -5   6      225.45      241.89     49.48 o 
  -8  -5   6       28.23       66.52     31.34 o 
  -7  -5   6     1415.58     1491.99     97.85 o 
  -6  -5   6      230.61      187.15     42.06 o 
  -5  -5   6     2066.81     2071.97    112.70 o 
  -4  -5   6     1991.33     2315.50    114.35 o 
   2  -5   6      497.12      452.99     32.98 o 
   3  -5   6     5135.78     5437.47    207.80 o 
   4  -5   6      750.10      702.44     38.78 o 
   5  -5   6       82.55       70.96     32.43 o 
   6  -5   6      569.94      638.80     57.72 o 
   7  -5   6     1705.14     1893.30    112.70 o 
   8  -5   6      135.67      168.66     25.89 o 
   9  -5   6       69.86       61.57     34.63 o 
  10  -5   6      139.87      212.75     50.58 o 
  11  -5   6      341.63      260.03     58.27 o 
 -13  -4   6      482.07      373.27     70.92 o 
 -12  -4   6       48.06       29.69     36.83 o 
 -11  -4   6       95.71       79.71     40.68 o 
 -10  -4   6      401.79      360.63     56.62 o 
  -9  -4   6      897.85      891.68     78.61 o 
  -8  -4   6      586.36      555.24     60.47 o 
  -7  -4   6     2813.99     3096.86     74.87 o 
  -6  -4   6      592.26      603.07     25.31 o 
  -5  -4   6     2501.08     2575.59     63.40 o 
  -4  -4   6       79.33       42.57     21.99 o 
  -3  -4   6     3761.62     3897.65    175.92 o 
   3  -4   6      207.77      214.95     32.98 o 
   4  -4   6     1069.87     1356.21     80.26 o 
   8  -4   6      337.46      418.63     36.14 o 
   9  -4   6      979.35      998.55     56.23 o 
  10  -4   6       86.02       70.37     39.03 o 
  11  -4   6        5.67       -2.20     33.53 o 
 -14  -3   6       39.96       70.92     50.58 o 
 -13  -3   6      120.51      192.96     56.62 o 
 -12  -3   6       68.87      130.84     50.03 o 
 -11  -3   6      386.14      398.56     62.67 o 
 -10  -3   6      267.65      278.72     51.68 o 
  -9  -3   6      401.36      315.55     50.58 o 
  -8  -3   6      462.28      525.92     34.30 o 
  -7  -3   6     1558.87     1706.17     52.27 o 
  -6  -3   6        5.92       13.07     10.27 o 
  -5  -3   6     2947.59     2908.62     67.89 o 
  -4  -3   6     1141.28     1139.15     36.18 o 
  -3  -3   6     3113.35     3162.76     95.12 o 
   1  -3   6      240.10      288.06     34.63 o 
   2  -3   6     1142.91      979.09     64.32 o 
   3  -3   6     2078.81     1665.71     90.16 o 
   7  -3   6     1379.62     1264.40     75.31 o 
   8  -3   6      222.91      270.47     39.03 o 
   9  -3   6      198.24      240.79     41.23 o 
  10  -3   6       85.66      105.21     26.55 o 
  11  -3   6      191.94      196.81     53.87 o 
 -14  -2   6        3.60       -5.50     43.43 o 
 -13  -2   6      193.20      234.74     61.57 o 
 -12  -2   6      483.37      540.94     71.47 o 
 -11  -2   6      126.23      155.58     46.73 o 
 -10  -2   6      397.25      478.46     45.35 o 
  -9  -2   6     1124.80     1181.90     53.76 o 
  -8  -2   6      531.97      580.18     40.68 o 
  -7  -2   6     2202.86     2203.26     94.96 o 
  -6  -2   6      348.28      359.28     19.83 o 
  -5  -2   6     1690.82     1901.45     50.97 o 
  -4  -2   6     5110.68     4565.20    101.89 o 
  -3  -2   6     2346.19     2686.31     65.07 o 
  -2  -2   6       62.53       80.81     18.69 o 
  -1  -2   6     3383.80     3036.76    126.44 o 
   0  -2   6     3418.71     3768.43    111.16 o 
   1  -2   6     2425.87     2285.27    111.05 o 
   2  -2   6     1933.11     2254.48    109.40 o 
   7  -2   6      122.17      148.28     22.55 o 
   8  -2   6       50.42       55.10     18.44 o 
   9  -2   6      225.38      268.82     41.78 o 
  10  -2   6      838.11      945.00     72.57 o 
  11  -2   6       16.65       20.89     29.69 o 
 -14  -1   6      177.95      152.83     56.07 o 
 -13  -1   6      131.73      177.57     53.87 o 
 -12  -1   6       42.59       84.11     43.43 o 
 -11  -1   6      300.63      337.63     55.52 o 
 -10  -1   6     1500.28     1702.94     69.34 o 
  -9  -1   6      707.67      713.06     47.83 o 
  -8  -1   6      201.73      230.82     24.55 o 
  -7  -1   6     1126.35     1163.43     37.71 o 
  -6  -1   6     3394.63     3276.34     77.58 o 
  -5  -1   6     2231.21     1973.84     52.83 o 
  -4  -1   6      189.58      185.09     14.36 o 
  -3  -1   6      889.65      508.20     19.30 o 
  -2  -1   6     8669.89     8090.13    206.92 o 
  -1  -1   6     4713.68     4400.56    120.89 o 
   0  -1   6      785.77      969.41     42.53 o 
   1  -1   6      646.14      785.58     52.23 o 
   2  -1   6     2402.12     2957.60    129.19 o 
   3  -1   6      918.51      935.11     60.47 o 
   4  -1   6     3197.91     3600.79    153.38 o 
   5  -1   6      587.64      715.21     55.52 o 
   6  -1   6      497.25      638.25     52.23 o 
   7  -1   6      246.81      295.28     27.99 o 
   8  -1   6      121.74       97.47     22.16 o 
   9  -1   6      185.92      271.02     43.98 o 
  10  -1   6       93.25      156.68     39.03 o 
  11  -1   6      130.76      111.05     37.93 o 
 -14   0   6       12.78        7.70     42.88 o 
 -13   0   6       26.14        5.50     38.48 o 
 -12   0   6     1231.30     1397.94     68.42 o 
 -11   0   6      137.60      130.90     26.41 o 
 -10   0   6       26.32       83.87     23.23 o 
  -9   0   6       28.40       23.64     17.10 o 
  -8   0   6     3827.10     3575.92     74.01 o 
  -7   0   6        6.68       10.88      8.01 o 
  -6   0   6       94.46       85.26     10.57 o 
  -5   0   6      905.71      751.84     24.51 o 
  -4   0   6     5499.78     5438.65    101.52 o 
  -3   0   6     1166.56     1369.75     34.22 o 
  -2   0   6     9411.48    10261.48    204.40 o 
  -1   0   6      118.09       46.73     17.04 o 
   0   0   6     6672.71     6822.81    251.78 o 
   1   0   6       20.73       68.17     20.34 o 
   2   0   6     2224.94     2407.86    110.50 o 
   3   0   6      529.91      555.79     46.73 o 
   4   0   6     2331.91     2473.28    114.90 o 
   5   0   6       11.36        7.70     19.24 o 
   6   0   6     1050.47      845.02     45.63 o 
   7   0   6     1067.32     1298.18     55.38 o 
   8   0   6      423.95      352.93     46.18 o 
   9   0   6       34.00       68.17     32.43 o 
  10   0   6      472.48      571.73     60.47 o 
  11   0   6      200.25      196.26     42.88 o 
 -14   1   6      189.48      213.30     57.17 o 
 -13   1   6      146.01      156.08     38.48 o 
 -12   1   6       44.71       28.09     26.66 o 
 -11   1   6      292.57      256.53     31.66 o 
 -10   1   6     1494.75     1558.15     66.44 o 
  -9   1   6      679.02      673.94     41.40 o 
  -8   1   6      192.21      241.15     21.85 o 
  -7   1   6     1042.20     1082.13     37.97 o 
  -6   1   6     3425.86     3327.21     78.93 o 
  -5   1   6     2375.31     2088.86     53.91 o 
  -4   1   6      156.42      152.25     13.30 o 
  -3   1   6      902.27      539.48     21.94 o 
  -2   1   6     8344.74     7907.80    194.72 o 
  -1   1   6     4396.69     4068.07    112.24 o 
   0   1   6      887.88     1150.05     63.77 o 
   1   1   6      718.73      846.05     54.97 o 
   2   1   6     2822.96     3711.29    153.38 o 
   3   1   6      903.17      865.84     58.27 o 
   4   1   6     3396.23     3622.78    152.83 o 
   5   1   6      514.46      629.45     51.13 o 
   6   1   6      453.27      550.88     34.40 o 
   7   1   6      210.28      223.38     25.07 o 
   8   1   6      137.35      207.25     39.58 o 
   9   1   6      219.37      247.93     43.43 o 
  10   1   6       95.63       90.71     34.08 o 
  11   1   6      124.92      122.59     39.58 o 
 -14   2   6        1.14        6.38     26.42 o 
 -13   2   6      188.30      204.40     33.53 o 
 -12   2   6      505.41      473.15     42.72 o 
 -11   2   6      117.48      111.41     25.89 o 
 -10   2   6      397.66      420.09     69.54 o 
  -9   2   6     1073.30     1163.79     54.38 o 
  -8   2   6      691.68      722.62     31.45 o 
  -7   2   6     2198.63     2196.90     60.00 o 
  -6   2   6      301.93      286.92     19.12 o 
  -5   2   6     1759.96     1917.81     51.71 o 
  -4   2   6     5416.65     4948.72    105.26 o 
  -3   2   6     2415.82     2778.02     65.02 o 
  -2   2   6       50.25       91.88     13.98 o 
  -1   2   6     3463.30     2823.91     82.57 o 
   0   2   6     3526.49     3830.58    152.83 o 
   1   2   6     2414.94     2289.52    113.25 o 
   2   2   6     2074.58     2305.13     75.40 o 
   3   2   6       77.33       59.23     15.03 o 
   4   2   6     3872.62     3964.80    175.92 o 
   5   2   6      691.51      549.17     35.37 o 
   6   2   6      416.37      461.65     26.26 o 
   7   2   6      119.33      134.55     21.60 o 
   8   2   6       42.98       48.93     27.49 o 
   9   2   6      204.03      184.71     40.13 o 
  10   2   6      794.38      772.38     68.17 o 
  11   2   6        8.81       -7.15     31.88 o 
 -14   3   6       50.62       67.43     30.47 o 
 -13   3   6      128.15       89.91     49.48 o 
 -12   3   6       80.71      125.99     29.31 o 
 -11   3   6      385.42      464.71     40.06 o 
 -10   3   6      266.63      247.00     30.90 o 
  -9   3   6      413.03      339.86     32.05 o 
  -8   3   6      491.80      498.00     27.16 o 
  -7   3   6     1690.45     1883.66     53.43 o 
  -6   3   6       17.68        0.66      9.21 o 
  -5   3   6     2626.99     2588.33     73.17 o 
  -4   3   6     1203.89     1238.74     36.63 o 
  -3   3   6     3099.69     3141.73     90.90 o 
  -2   3   6     1403.10     1643.32     46.62 o 
  -1   3   6     8185.59     8787.85    176.83 o 
   0   3   6     2002.21     1896.71     51.54 o 
   1   3   6      303.05      260.20     22.39 o 
   2   3   6     1160.74     1086.07     67.89 o 
   3   3   6     2059.56     1766.07     63.63 o 
   4   3   6     1545.12     1244.51     42.24 o 
   5   3   6      186.69      216.27     19.23 o 
   6   3   6     1151.36     1019.24     39.60 o 
   7   3   6     1431.44     1352.98     57.51 o 
   8   3   6      246.60      269.74     30.50 o 
   9   3   6      195.10      236.39     44.53 o 
  10   3   6       78.47       92.36     35.18 o 
  11   3   6      198.38      217.70     48.38 o 
 -13   4   6      490.74      398.49     53.87 o 
 -12   4   6       39.30       46.52     25.26 o 
 -11   4   6       75.70       87.92     24.45 o 
 -10   4   6      391.06      348.50     34.15 o 
  -9   4   6      908.80      807.91     36.19 o 
  -8   4   6      593.01      590.96     50.93 o 
  -7   4   6     2873.86     3176.44     79.83 o 
  -6   4   6      557.97      579.27     27.51 o 
  -5   4   6     2391.75     2510.01     64.40 o 
  -4   4   6       69.42       43.59     10.00 o 
  -3   4   6     4404.89     4514.14     99.17 o 
  -2   4   6     3052.16     2683.93     67.19 o 
  -1   4   6     1425.77     1403.45     42.50 o 
   0   4   6      755.20      530.61     26.46 o 
   1   4   6     1643.45     1527.98     57.61 o 
   2   4   6      592.44      491.34     30.81 o 
   3   4   6      182.32      166.57     20.38 o 
   4   4   6     1076.51     1334.73     46.01 o 
   5   4   6     3784.27     3890.24     94.23 o 
   6   4   6      665.78      565.31     30.38 o 
   7   4   6      113.33       89.15     21.77 o 
   8   4   6      363.59      406.29     37.12 o 
   9   4   6     1037.03     1104.98     80.26 o 
  10   4   6       74.28       73.67     35.18 o 
  11   4   6        4.37       31.88     36.28 o 
 -13   5   6      122.69      112.69     46.73 o 
 -12   5   6       37.53       59.57     26.02 o 
 -11   5   6      502.74      517.67     68.17 o 
 -10   5   6      113.28       81.33     23.63 o 
  -9   5   6      310.84      321.23     36.24 o 
  -8   5   6       40.19       54.83     17.66 o 
  -7   5   6     1395.13     1590.58     64.18 o 
  -6   5   6      247.93      240.99     18.77 o 
  -5   5   6     2101.58     2197.96     50.32 o 
  -4   5   6     1948.93     2247.94     50.45 o 
  -3   5   6      430.75      512.81     24.48 o 
  -2   5   6      663.45      915.73     33.39 o 
  -1   5   6     2544.41     2520.21     65.02 o 
   0   5   6      630.79      339.73     20.67 o 
   1   5   6     1040.10      937.27     44.12 o 
   2   5   6      510.09      470.39     31.76 o 
   3   5   6     5137.47     5162.66    116.62 o 
   4   5   6      744.12      785.16     33.13 o 
   5   5   6       84.30       73.60     15.62 o 
   6   5   6      547.81      603.57     31.70 o 
   7   5   6     1749.67     2018.35     79.10 o 
   8   5   6      138.67      148.24     51.40 o 
   9   5   6       80.04       64.57     50.30 o 
  10   5   6      133.22      161.07     44.53 o 
  11   5   6      354.69      230.89     50.03 o 
 -13   6   6      317.29      337.02     49.48 o 
 -12   6   6      201.24      245.52     74.49 o 
 -11   6   6       73.15       64.18     26.01 o 
 -10   6   6      123.66      152.06     27.39 o 
  -9   6   6      587.34      594.45     52.95 o 
  -8   6   6       70.26       39.54     15.09 o 
  -7   6   6     1322.93     1216.04     53.83 o 
  -6   6   6      319.73      391.46     23.87 o 
  -5   6   6      968.70      968.56     37.85 o 
  -4   6   6     1407.64     1237.10     54.72 o 
  -3   6   6     1656.61     1515.53     47.24 o 
  -2   6   6      449.70      461.81     28.11 o 
  -1   6   6      827.37      686.45     29.33 o 
   0   6   6     2255.47     2358.51     62.95 o 
   1   6   6      995.52      902.50     29.47 o 
   2   6   6     2366.45     2279.69     62.59 o 
   3   6   6      396.96      394.53     24.13 o 
   4   6   6     1819.90     2007.89     81.70 o 
   5   6   6     1316.29     1306.73     46.43 o 
   6   6   6       19.30        9.61     14.08 o 
   7   6   6      105.92      161.21     27.55 o 
   8   6   6       42.19       45.14     22.44 o 
   9   6   6      393.66      409.59     47.83 o 
  10   6   6      237.72      218.80     48.93 o 
  11   6   6       18.38       46.18     36.83 o 
 -13   7   6       64.78       99.50     42.88 o 
 -12   7   6       49.07       67.07     40.13 o 
 -11   7   6      162.60      156.13     42.88 o 
 -10   7   6      857.12      854.56     50.67 o 
  -9   7   6      464.46      577.39     40.79 o 
  -8   7   6      104.60      109.94     22.92 o 
  -7   7   6      744.41      772.75     60.75 o 
  -6   7   6     2312.72     2387.45     65.86 o 
  -5   7   6     1017.41      994.99     37.95 o 
  -4   7   6       97.16      147.16     16.83 o 
  -3   7   6      934.12      901.26     36.87 o 
  -2   7   6      681.74      704.97     44.36 o 
  -1   7   6     1198.58     1173.81     41.21 o 
   0   7   6      446.10      420.57     20.14 o 
   1   7   6      208.14      188.32     14.89 o 
   2   7   6     2798.98     3204.85     81.56 o 
   3   7   6      755.00      896.20     37.78 o 
   4   7   6      923.87     1157.63     65.54 o 
   5   7   6      676.04      829.64     37.80 o 
   6   7   6      511.15      592.08     33.16 o 
   7   7   6        4.65        2.16     18.85 o 
   8   7   6      374.08      394.17     39.24 o 
   9   7   6       11.84       19.52     23.71 o 
  10   7   6       48.68       73.12     39.58 o 
 -12   8   6      440.93      481.57     65.42 o 
 -11   8   6       41.41       41.78     34.08 o 
 -10   8   6       68.11       72.02     26.94 o 
  -9   8   6       34.43       59.52     23.23 o 
  -8   8   6      802.63      861.98    156.40 o 
  -7   8   6       68.96       75.11     21.96 o 
  -6   8   6        8.88        5.19     11.68 o 
  -5   8   6      204.31      228.21     29.56 o 
  -4   8   6     1819.21     2074.07     60.86 o 
  -3   8   6      214.68      235.61     30.37 o 
  -2   8   6      686.33      698.02     25.76 o 
  -1   8   6      133.47      163.94     19.92 o 
   0   8   6     2785.55     2832.01     62.48 o 
   1   8   6      422.31      575.41     24.67 o 
   2   8   6      867.65     1060.88     40.59 o 
   3   8   6       38.40       32.33     13.86 o 
   4   8   6      150.31      160.43     21.23 o 
   5   8   6       18.00       26.80     14.76 o 
   6   8   6      122.71      149.93     28.86 o 
   7   8   6      141.87      208.34     43.70 o 
   8   8   6      103.32       81.57     27.39 o 
   9   8   6       45.33       69.62     45.90 o 
  10   8   6      146.94      147.33     46.73 o 
 -12   9   6       21.30       -8.25     35.18 o 
 -11   9   6       31.10        2.20     36.83 o 
 -10   9   6      881.69      945.27     57.34 o 
  -9   9   6       14.00       36.19     22.68 o 
  -8   9   6        1.80      -26.16     17.44 o 
  -7   9   6       23.48       -4.91     18.46 o 
  -6   9   6     2205.49     2272.69     66.68 o 
  -5   9   6      249.23      332.61     24.84 o 
  -4   9   6        9.29        1.11     11.76 o 
  -3   9   6      166.65      164.37     19.23 o 
  -2   9   6     1639.98     1712.22     44.34 o 
  -1   9   6      977.94      951.12     41.10 o 
   0   9   6      755.71      675.97     27.04 o 
   1   9   6      698.56      903.70     31.82 o 
   2   9   6      387.46      343.20     24.96 o 
   3   9   6       20.04       88.51     17.25 o 
   4   9   6      448.21      393.64     33.55 o 
   5   9   6       74.27       87.86     18.33 o 
   6   9   6      128.11      117.35     27.08 o 
   7   9   6       81.62      179.90     37.11 o 
   8   9   6      310.99      291.55     56.35 o 
   9   9   6       51.95       38.42     34.08 o 
 -11  10   6       36.27       67.07     39.58 o 
 -10  10   6       61.62       88.75     27.79 o 
  -9  10   6        5.90       -0.01     21.90 o 
  -8  10   6      362.15      324.56     35.37 o 
  -7  10   6        1.19       15.70     21.76 o 
  -6  10   6      314.39      332.67     34.04 o 
  -5  10   6      217.50      208.36     22.39 o 
  -4  10   6     1550.85     1682.88     55.83 o 
  -3  10   6      448.38      392.45     27.48 o 
  -2  10   6      388.11      451.41     28.47 o 
  -1  10   6      569.12      506.10     23.82 o 
   0  10   6      811.39      825.39     30.76 o 
   1  10   6      888.78      865.47     31.54 o 
   2  10   6     1344.05     1366.13     41.32 o 
   3  10   6      244.58      338.35     26.41 o 
   4  10   6      398.08      488.57     31.90 o 
   5  10   6       98.11      125.05     23.91 o 
   6  10   6      146.97      194.26     31.20 o 
   7  10   6       46.34       37.33     25.67 o 
   8  10   6       86.06      181.62     34.39 o 
   9  10   6       39.73       43.17     28.57 o 
 -11  11   6       81.00       43.43     37.93 o 
 -10  11   6      457.87      444.31     44.62 o 
  -9  11   6       98.92      120.71     30.98 o 
  -8  11   6       30.55       33.97     23.31 o 
  -7  11   6      525.35      409.12     39.24 o 
  -6  11   6      711.17      698.94     68.72 o 
  -5  11   6      409.13      463.85     30.50 o 
  -4  11   6       62.80       83.67     18.12 o 
  -3  11   6      167.72      156.95     20.35 o 
  -2  11   6      184.77      171.15     20.61 o 
  -1  11   6     1806.33     1710.95     56.24 o 
   0  11   6      399.75      412.72     25.83 o 
   1  11   6      536.35      541.76     26.05 o 
   2  11   6      440.40      382.76     27.50 o 
   3  11   6      310.04      279.88     25.38 o 
   4  11   6      290.17      305.06     26.94 o 
   5  11   6        2.18       -2.67     15.65 o 
   6  11   6      281.98      300.26     67.34 o 
   7  11   6      247.73      227.66     36.09 o 
   8  11   6      233.65      225.55     36.93 o 
 -10  12   6        4.43        8.36     26.13 o 
  -9  12   6      103.88       70.68     28.91 o 
  -8  12   6      268.21      289.22     37.65 o 
  -7  12   6      462.02      569.23     46.96 o 
  -6  12   6       72.03       37.99     24.66 o 
  -5  12   6      285.24      222.06     37.05 o 
  -4  12   6      113.30      107.86     19.95 o 
  -3  12   6      923.43     1036.73     45.00 o 
  -2  12   6        9.80       10.49     13.85 o 
  -1  12   6      205.55      258.27     24.41 o 
   0  12   6      411.67      433.16     32.64 o 
   1  12   6     1280.18     1213.43     47.41 o 
   2  12   6       89.45      128.64     19.90 o 
   3  12   6        0.44       -5.81     15.06 o 
   4  12   6      116.71       96.84     28.23 o 
   5  12   6      683.51      763.78     53.13 o 
   6  12   6      202.56      205.14     34.52 o 
   7  12   6       72.73       49.48     26.43 o 
  -9  13   6      255.01      222.85     37.57 o 
  -8  13   6        0.33       33.89     26.81 o 
  -7  13   6       65.83       41.25     26.63 o 
  -6  13   6       25.26        8.80     21.38 o 
  -5  13   6      919.20      885.96     43.90 o 
  -4  13   6       22.21       53.03     19.11 o 
  -3  13   6        8.68       15.56     17.97 o 
  -2  13   6       80.91       39.95     25.35 o 
  -1  13   6      527.78      488.43     32.03 o 
   0  13   6      132.13      146.37     28.55 o 
   1  13   6       99.32       60.58     23.52 o 
   2  13   6       14.05       -4.26     14.96 o 
   3  13   6      894.20     1031.66     75.20 o 
   4  13   6       27.50        0.79     17.22 o 
   5  13   6       11.95        9.59     22.51 o 
   6  13   6       88.85       70.67     27.87 o 
   7  13   6      339.44      376.31     44.13 o 
  -8  14   6       42.90       42.37     27.39 o 
  -7  14   6      325.99      294.18     40.34 o 
  -6  14   6      129.51      126.23     50.30 o 
  -5  14   6      172.99      222.36     34.99 o 
  -4  14   6       36.08       40.18     19.50 o 
  -3  14   6      341.13      362.42     30.61 o 
  -2  14   6       55.29       44.32     18.59 o 
  -1  14   6      191.07      261.07     42.88 o 
   0  14   6      220.36      260.36     69.82 o 
   1  14   6      548.96      530.32     45.53 o 
   2  14   6       51.92       72.70     26.02 o 
   3  14   6       48.40       56.12     23.57 o 
   4  14   6        1.62       -9.07     17.44 o 
   5  14   6      479.91      414.97     43.35 o 
  -6  15   6       71.04       75.62     37.93 o 
  -5  15   6      209.14      210.42     36.05 o 
  -4  15   6       43.70       24.75     19.05 o 
  -3  15   6      196.66      201.99     37.24 o 
  -2  15   6        7.38        8.87     22.15 o 
  -1  15   6      400.91      324.24     46.45 o 
   0  15   6       35.42       42.45     25.44 o 
   1  15   6       51.26      109.07     30.13 o 
   2  15   6      113.65       89.13     28.52 o 
   3  15   6      323.64      320.39     39.95 o 
   4  15   6      177.12      182.00     33.81 o 
  -4  16   6      124.98      154.32     29.51 o 
  -3  16   6      204.49      241.93     36.72 o 
  -2  16   6       25.63       16.16     21.57 o 
  -1  16   6       74.98       60.69     27.35 o 
   0  16   6      143.96      175.42     34.78 o 
   1  16   6      203.54      184.76     44.80 o 
   2  16   6      100.87       32.71     30.79 o 
  -8 -13   7      171.85      108.30     46.18 o 
  -9 -12   7       26.29       -6.05     33.53 o 
  -8 -12   7      259.43      242.98     53.87 o 
  -7 -12   7       90.60      156.68     48.93 o 
 -10 -11   7      130.08       96.20     50.03 o 
  -9 -11   7      526.45      689.92     80.81 o 
  -8 -11   7      221.65      170.42     49.48 o 
  -7 -11   7       58.08       64.87     36.28 o 
 -11 -10   7      477.89      474.97     80.81 o 
 -10 -10   7      189.33      221.54     60.47 o 
  -9 -10   7      177.68      174.82     50.58 o 
  -8 -10   7      120.77       98.95     46.18 o 
  -7 -10   7      974.09     1040.11     88.51 o 
  -6 -10   7       22.78       13.19     30.24 o 
 -11  -9   7       55.87       86.86     51.68 o 
 -10  -9   7        8.67       67.07     46.18 o 
  -9  -9   7      499.73      449.14     65.97 o 
  -8  -9   7      113.64       80.26     42.33 o 
  -7  -9   7      444.01      579.43     69.27 o 
  -6  -9   7        8.44        9.35     26.39 o 
 -12  -8   7       97.22      101.70     48.38 o 
 -11  -8   7      495.19      460.68     73.67 o 
 -10  -8   7        5.12       27.49     37.38 o 
  -9  -8   7       60.26       93.46     43.43 o 
  -8  -8   7        9.65       25.29     34.08 o 
  -7  -8   7      892.54      778.43     78.06 o 
  -6  -8   7      563.08      661.89     67.07 o 
  -5  -8   7      185.61      159.42     38.48 o 
 -12  -7   7        3.33        8.25     39.03 o 
 -11  -7   7       53.38       46.73     42.33 o 
 -10  -7   7      109.04      139.08     47.28 o 
  -9  -7   7      581.94      583.27     70.92 o 
  -8  -7   7        3.90       44.53     36.28 o 
  -7  -7   7      113.94      192.96     44.53 o 
  -6  -7   7      191.30      202.85     41.23 o 
  -5  -7   7     1459.98     1454.61     94.56 o 
   5  -7   7      493.09      567.33     58.82 o 
   6  -7   7      299.95      324.90     47.83 o 
 -13  -6   7       21.67       21.44     41.78 o 
 -12  -6   7      241.99      235.84     58.27 o 
 -11  -6   7      159.15       91.26     45.08 o 
 -10  -6   7        7.68       28.59     37.93 o 
  -9  -6   7       75.08      105.00     41.23 o 
  -8  -6   7      734.52      843.85     79.16 o 
  -7  -6   7      772.90      862.54     75.86 o 
  -6  -6   7      660.31      661.00     39.36 o 
  -5  -6   7      140.47      173.17     36.28 o 
  -4  -6   7      616.90      593.17     56.07 o 
   4  -6   7       89.20      118.74     33.53 o 
   5  -6   7      697.41      691.57     63.22 o 
   6  -6   7      599.44      679.48     63.22 o 
 -13  -5   7       34.92       92.36     51.68 o 
 -12  -5   7       16.31       45.63     41.78 o 
 -11  -5   7      121.92      123.14     49.48 o 
 -10  -5   7      516.48      471.68     65.97 o 
  -9  -5   7      156.62      255.08     48.93 o 
  -8  -5   7     1048.54     1044.50     84.66 o 
  -7  -5   7       43.45       29.69     28.04 o 
  -6  -5   7     1858.62     1912.20     71.15 o 
  -5  -5   7      102.33       69.88     16.91 o 
  -4  -5   7     1774.81     1553.56     91.81 o 
   3  -5   7      214.94      197.36     35.73 o 
   4  -5   7     2094.39     2155.53     79.44 o 
   5  -5   7      213.72      279.69     49.20 o 
   6  -5   7       14.50       30.24     26.94 o 
   7  -5   7      183.67      233.09     43.98 o 
   8  -5   7      842.47      676.26     46.49 o 
   9  -5   7      131.10      102.80     39.58 o 
  10  -5   7       74.79       97.30     42.33 o 
 -13  -4   7       40.06       15.94     43.98 o 
 -12  -4   7      347.64      342.49     63.22 o 
 -11  -4   7       25.43       54.97     39.03 o 
 -10  -4   7      332.14      252.33     50.58 o 
  -9  -4   7      217.51      302.91     51.13 o 
  -8  -4   7     1596.38     1639.32    107.20 o 
  -7  -4   7      318.63      349.50     22.02 o 
  -6  -4   7     1425.78     1342.47     42.55 o 
  -5  -4   7      436.31      431.25     32.71 o 
  -4  -4   7     1036.04      941.68     76.96 o 
   2  -4   7     3919.27     3753.07    168.22 o 
   3  -4   7      163.18      139.63     30.79 o 
   4  -4   7        0.43        6.60     19.79 o 
   8  -4   7       64.58       64.32     30.24 o 
   9  -4   7       81.12      110.57     26.13 o 
  10  -4   7      264.31      441.44     67.07 o 
 -13  -3   7      106.81      170.97     54.97 o 
 -12  -3   7        0.94      -12.09     34.08 o 
 -11  -3   7       77.29      106.10     40.68 o 
 -10  -3   7      439.04      412.85     59.92 o 
  -9  -3   7     1670.78     1958.17    118.19 o 
  -8  -3   7     1237.10     1335.19     56.27 o 
  -7  -3   7      527.86      516.58     26.39 o 
  -6  -3   7     1167.45     1081.59     46.58 o 
  -5  -3   7     2837.08     2992.50     74.44 o 
  -4  -3   7      512.45      488.47     31.29 o 
  -3  -3   7      755.16      790.53     54.97 o 
  -2  -3   7      941.48     1100.58     67.07 o 
  -1  -3   7     2347.24     2234.14    112.70 o 
   0  -3   7     2308.74     2049.98    106.10 o 
   1  -3   7     1645.73     1529.37     89.61 o 
   2  -3   7      298.79      267.72     37.38 o 
   3  -3   7     1034.45     1028.01     71.47 o 
   8  -3   7      601.82      627.31     41.96 o 
   9  -3   7      109.42      130.84     36.28 o 
  10  -3   7       28.16       41.78     32.43 o 
  11  -3   7       25.97       -3.30     34.63 o 
 -14  -2   7        5.56        3.85     43.43 o 
 -13  -2   7       26.70       12.09     42.33 o 
 -12  -2   7       53.97       32.98     41.23 o 
 -11  -2   7      713.18      790.53     80.81 o 
 -10  -2   7      603.53      652.68     43.44 o 
  -9  -2   7       48.76       43.14     18.92 o 
  -8  -2   7      876.96     1163.54     52.04 o 
  -7  -2   7     1792.97     1780.85     51.39 o 
  -6  -2   7      537.86      538.39     36.72 o 
  -5  -2   7     1083.07     1053.03     36.29 o 
  -4  -2   7       46.82       39.92     10.26 o 
  -3  -2   7     3076.82     3312.73    140.73 o 
  -2  -2   7     5725.84     5657.04    315.83 o 
  -1  -2   7       83.34      118.81     22.26 o 
   0  -2   7      798.05      646.41     36.92 o 
   1  -2   7     1721.09     1768.87     65.48 o 
   2  -2   7      592.07      860.34     61.02 o 
   3  -2   7     1294.19     1404.03     83.01 o 
   4  -2   7       28.20       28.59     21.99 o 
   5  -2   7     1108.31     1237.46     79.16 o 
   6  -2   7     1007.82     1141.26     77.51 o 
   7  -2   7      314.24      283.83     29.69 o 
   8  -2   7      366.86      362.50     32.85 o 
   9  -2   7       32.17       72.57     32.98 o 
  10  -2   7      211.36      146.23     38.48 o 
  11  -2   7      184.31      157.23     42.88 o 
 -14  -1   7       45.67       64.32     49.48 o 
 -13  -1   7      260.70      286.96     60.47 o 
 -12  -1   7        5.23      -32.98     32.98 o 
 -11  -1   7       16.06       47.51     22.30 o 
 -10  -1   7       68.60       63.30     21.71 o 
  -9  -1   7     1723.43     1865.81    100.88 o 
  -8  -1   7        7.21        4.83     11.64 o 
  -7  -1   7       84.72       75.57     11.55 o 
  -6  -1   7       13.59       20.79      8.87 o 
  -5  -1   7     1650.31     1609.84     41.70 o 
  -4  -1   7     1911.54     2147.70     49.87 o 
  -3  -1   7     1424.37     1186.49     38.55 o 
  -2  -1   7      982.92      976.13     44.68 o 
  -1  -1   7     7088.34     7202.56    235.84 o 
   0  -1   7      364.03      350.27     26.82 o 
   1  -1   7     1002.85     1069.24     67.07 o 
   2  -1   7     1404.17     1354.56     79.16 o 
   3  -1   7      799.17      781.18     57.72 o 
   4  -1   7      947.78      911.47     63.77 o 
   5  -1   7     1512.70     1496.94     87.41 o 
   6  -1   7      343.91      326.55     42.88 o 
   7  -1   7      726.05      814.43     46.05 o 
   8  -1   7      348.97      386.44     33.61 o 
   9  -1   7      151.54      102.25     35.73 o 
  10  -1   7       93.71      109.95     37.38 o 
  11  -1   7       81.99       34.08     34.08 o 
 -14   0   7       23.85       -4.95     41.78 o 
 -13   0   7       39.89       31.34     43.98 o 
 -12   0   7      122.03      248.61     33.28 o 
 -11   0   7      461.39      514.99     71.74 o 
 -10   0   7       17.00       16.86     20.21 o 
  -9   0   7       44.28        6.77     16.88 o 
  -8   0   7      728.60      800.39     28.63 o 
  -7   0   7     1920.75     1780.94     45.10 o 
  -6   0   7       48.95       81.70     11.15 o 
  -5   0   7        2.32        6.21      7.72 o 
  -4   0   7     1383.59     1153.61     33.72 o 
  -3   0   7     6098.06     6106.22    131.04 o 
  -2   0   7      362.69      527.62     30.08 o 
  -1   0   7     2200.37     2070.87    100.60 o 
   0   0   7     3873.13     2715.16    122.59 o 
   1   0   7     6411.55     6375.33    244.08 o 
   2   0   7      864.09      672.33     52.23 o 
   3   0   7       13.67       29.69     20.89 o 
   4   0   7       69.92       81.36     25.29 o 
   5   0   7     1414.28     1452.96     85.21 o 
   6   0   7       20.88       -6.60     19.79 o 
   7   0   7      191.06      201.79     26.36 o 
   8   0   7      378.94      562.93     57.17 o 
   9   0   7      356.68      319.95     47.83 o 
  10   0   7      114.36      131.94     39.03 o 
  11   0   7      357.24      344.14     53.32 o 
 -14   1   7       42.44       47.28     45.08 o 
 -13   1   7      265.98      263.80     63.77 o 
 -12   1   7        1.61       -6.19     22.33 o 
 -11   1   7       17.76        2.15     21.90 o 
 -10   1   7       59.99       41.56     21.84 o 
  -9   1   7     1745.02     1907.14     73.73 o 
  -8   1   7        4.80        4.67     11.04 o 
  -7   1   7       95.54       94.45     14.54 o 
  -6   1   7        5.49        7.19     10.09 o 
  -5   1   7     1811.88     1717.32     48.21 o 
  -4   1   7     1957.84     2191.37     57.33 o 
  -3   1   7     1367.70     1138.29     46.03 o 
  -2   1   7     1047.82      997.11     83.56 o 
  -1   1   7     7300.16     7194.99    263.87 o 
   0   1   7      337.72      354.58     37.38 o 
   1   1   7     1029.87     1160.50     71.47 o 
   2   1   7     1495.59     1475.50     82.46 o 
   3   1   7      735.00      641.55     52.23 o 
   4   1   7      903.43      994.48     68.17 o 
   5   1   7     1419.51     1669.56     93.46 o 
   6   1   7      333.12      356.21     31.10 o 
   7   1   7      738.17      868.59     47.23 o 
   8   1   7      310.12      261.13     42.33 o 
   9   1   7      158.64      155.03     38.48 o 
  10   1   7       88.46       76.41     36.83 o 
  11   1   7       90.49       58.27     37.93 o 
 -14   2   7        5.82        2.54     30.24 o 
 -13   2   7       21.83       16.44     24.41 o 
 -12   2   7       64.28       23.99     24.17 o 
 -11   2   7      671.17      668.48     45.69 o 
 -10   2   7      549.77      626.03     72.29 o 
  -9   2   7       61.71       63.98     20.59 o 
  -8   2   7      911.31     1131.92     42.20 o 
  -7   2   7     1783.35     1790.28     55.28 o 
  -6   2   7      496.30      497.90     35.67 o 
  -5   2   7     1151.55     1104.02     36.78 o 
  -4   2   7       15.49        5.95      8.57 o 
  -3   2   7     3407.83     3379.35     97.42 o 
  -2   2   7     6016.68     5705.70    260.03 o 
  -1   2   7       81.07      116.44     16.91 o 
   0   2   7      803.42      738.85     53.32 o 
   1   2   7     1468.11     1510.13     85.21 o 
   2   2   7      516.56      556.34     46.73 o 
   3   2   7     1487.42     1402.39     79.16 o 
   4   2   7       32.88       72.57     23.64 o 
   5   2   7     1098.94     1284.73     55.00 o 
   6   2   7      964.62     1140.69     52.66 o 
   7   2   7      365.39      401.37     33.04 o 
   8   2   7      361.92      412.30     53.32 o 
   9   2   7       61.96       42.88     32.98 o 
  10   2   7      215.11      168.77     45.08 o 
  11   2   7      203.68      174.27     47.28 o 
 -13   3   7      118.48       94.52     30.35 o 
 -12   3   7        4.37        1.97     22.23 o 
 -11   3   7       69.05       39.50     22.98 o 
 -10   3   7      367.12      291.13     32.03 o 
  -9   3   7     1737.76     1818.10     57.81 o 
  -8   3   7     1329.45     1236.74     44.11 o 
  -7   3   7      519.66      500.15     26.90 o 
  -6   3   7     1123.95     1110.70     39.06 o 
  -5   3   7     2989.83     3130.32     75.58 o 
  -4   3   7      583.49      566.25     24.32 o 
  -3   3   7      787.56      860.31     39.81 o 
  -2   3   7     1111.94     1149.30     54.15 o 
  -1   3   7     2594.89     2577.44     65.55 o 
   0   3   7     2292.27     2175.94     74.61 o 
   1   3   7     1819.06     1726.58     63.19 o 
   2   3   7      396.79      356.60     28.18 o 
   3   3   7     1137.58     1109.29     50.15 o 
   4   3   7     3539.68     3411.02    107.51 o 
   5   3   7      362.05      451.56     27.59 o 
   6   3   7       17.78       12.78     13.23 o 
   7   3   7      130.01      147.98     20.47 o 
   8   3   7      662.98      738.85     68.17 o 
   9   3   7      129.92      156.68     42.88 o 
  10   3   7       32.55       21.99     34.63 o 
  11   3   7       19.41       24.74     35.73 o 
 -13   4   7       41.85       83.13     29.27 o 
 -12   4   7      372.52      366.48     38.73 o 
 -11   4   7       18.00       10.09     21.84 o 
 -10   4   7      298.04      245.78     31.49 o 
  -9   4   7      215.41      259.08     23.11 o 
  -8   4   7     1762.34     1709.24     54.67 o 
  -7   4   7      360.59      373.57     24.07 o 
  -6   4   7     1367.43     1359.97     43.94 o 
  -5   4   7      444.40      423.03     22.53 o 
  -4   4   7     1033.13     1026.75     45.28 o 
  -3   4   7      521.38      580.25     27.19 o 
  -2   4   7     2205.60     2171.36     59.24 o 
  -1   4   7      115.49      131.02     26.73 o 
   0   4   7     2204.14     2273.79     62.13 o 
   1   4   7      419.91      331.52     27.78 o 
   2   4   7     3879.88     3824.73    116.28 o 
   3   4   7      197.80      184.63     23.07 o 
   4   4   7        2.65       -4.30     17.39 o 
   5   4   7      598.18      603.93     31.67 o 
   6   4   7     2207.53     2416.30     70.62 o 
   7   4   7      243.46      320.63     33.43 o 
   8   4   7       70.45       94.55     25.46 o 
   9   4   7       82.82       46.73     34.08 o 
  10   4   7      284.96      363.93     57.17 o 
 -13   5   7       27.38       49.48     35.18 o 
 -12   5   7       21.66       13.74     33.53 o 
 -11   5   7      134.64      130.29     40.68 o 
 -10   5   7      496.65      468.93     53.32 o 
  -9   5   7      165.78      234.95     27.79 o 
  -8   5   7     1102.71     1130.84     59.37 o 
  -7   5   7       30.02        1.01     15.85 o 
  -6   5   7     1867.51     1858.09     70.64 o 
  -5   5   7       82.19       57.49     26.66 o 
  -4   5   7     1744.59     1607.25     49.83 o 
  -3   5   7        5.12        5.68     13.26 o 
  -2   5   7     1417.29     1248.23     42.51 o 
  -1   5   7     1993.27     1599.87     49.57 o 
   0   5   7     1917.47     2041.02     58.09 o 
   1   5   7      147.42      167.84     34.91 o 
   2   5   7      216.84      248.14     25.46 o 
   3   5   7      235.44      190.52     34.67 o 
   4   5   7     2143.93     2339.63     66.60 o 
   5   5   7      226.99      255.66     23.16 o 
   6   5   7       16.78       18.68     15.01 o 
   7   5   7      189.03      139.25     27.39 o 
   8   5   7      864.86      756.39     50.25 o 
   9   5   7      156.25      101.15     37.38 o 
  10   5   7       79.48       80.26     39.03 o 
 -13   6   7       19.69       26.39     32.98 o 
 -12   6   7      222.13      226.49     48.38 o 
 -11   6   7      165.82      196.81     45.08 o 
 -10   6   7        8.51      -11.54     28.59 o 
  -9   6   7       59.45       35.37     20.02 o 
  -8   6   7      803.46      871.02     59.92 o 
  -7   6   7      794.79      794.97     46.03 o 
  -6   6   7      728.54      751.94     43.52 o 
  -5   6   7      135.16      124.26     16.43 o 
  -4   6   7      692.63      696.11     31.84 o 
  -3   6   7      996.47      858.82     35.02 o 
  -2   6   7      979.51      970.08     37.62 o 
  -1   6   7       89.81      105.36     17.32 o 
   0   6   7      493.83      643.27     30.63 o 
   1   6   7     1384.25     1395.64     87.68 o 
   2   6   7     1773.16     1729.73     54.69 o 
   3   6   7     1728.52     1704.91     54.72 o 
   4   6   7       76.43      102.01     19.62 o 
   5   6   7      729.52      749.64     41.29 o 
   6   6   7      572.02      702.76     37.05 o 
   7   6   7      219.33      208.81     31.28 o 
   8   6   7      321.62      346.87     89.33 o 
   9   6   7        7.11        3.81     20.82 o 
  10   6   7      265.56      224.29     51.68 o 
 -12   7   7        8.20      -11.54     31.88 o 
 -11   7   7       65.24       89.06     35.18 o 
 -10   7   7       86.80       91.65     32.16 o 
  -9   7   7      522.21      534.99     41.20 o 
  -8   7   7       14.60       31.70     19.24 o 
  -7   7   7       98.12      108.66     23.56 o 
  -6   7   7      181.00      193.95     24.85 o 
  -5   7   7     1383.87     1400.28     48.50 o 
  -4   7   7      189.58      152.00     18.41 o 
  -3   7   7      791.79      664.36     32.22 o 
  -2   7   7       77.45       50.97     14.05 o 
  -1   7   7     2884.28     3206.12     82.14 o 
   0   7   7     1304.74     1151.85     42.37 o 
   1   7   7       37.88       32.91     11.16 o 
   2   7   7      115.65      100.07     17.28 o 
   3   7   7     1246.69     1130.73     43.85 o 
   4   7   7      839.06      896.27     47.42 o 
   5   7   7      558.11      613.50     34.23 o 
   6   7   7      292.37      338.62     44.18 o 
   7   7   7      207.44      262.39     34.20 o 
   8   7   7      563.62      565.09     47.61 o 
   9   7   7      113.59      101.99     29.86 o 
  10   7   7       26.67       12.09     31.88 o 
 -12   8   7      111.08      157.23     45.63 o 
 -11   8   7      481.91      380.97     56.62 o 
 -10   8   7        5.82       28.26     22.78 o 
  -9   8   7       54.73       95.54     24.48 o 
  -8   8   7        2.36       -7.15     18.10 o 
  -7   8   7      816.38      855.49     54.15 o 
  -6   8   7      568.00      505.41     30.04 o 
  -5   8   7      172.87      217.80     20.94 o 
  -4   8   7      848.76      940.93     39.75 o 
  -3   8   7     1487.08     1458.69     49.93 o 
  -2   8   7       13.61        8.41     12.66 o 
  -1   8   7      157.62      191.44     17.14 o 
   0   8   7     1715.70     1795.85     47.53 o 
   1   8   7     1224.47     1268.74     39.20 o 
   2   8   7     1195.96     1120.24     44.02 o 
   3   8   7      558.61      425.97     28.75 o 
   4   8   7       57.71       79.46     17.96 o 
   5   8   7      393.06      467.89     53.66 o 
   6   8   7       18.96       55.51     24.09 o 
   7   8   7      227.23      297.92     35.76 o 
   8   8   7       11.60        6.71     23.91 o 
   9   8   7       66.04       81.09     29.54 o 
 -11   9   7       64.58       95.65     41.23 o 
 -10   9   7       10.35       22.91     23.85 o 
  -9   9   7      442.22      486.95     50.03 o 
  -8   9   7      103.74       87.51     25.91 o 
  -7   9   7      455.17      541.41     42.55 o 
  -6   9   7        6.04       -1.23     13.24 o 
  -5   9   7     1037.05     1059.06     49.30 o 
  -4   9   7      322.48      282.24     24.12 o 
  -3   9   7       79.82       82.67     18.74 o 
  -2   9   7       21.20       19.22     10.90 o 
  -1   9   7     2389.85     2608.67     61.43 o 
   0   9   7       20.33       24.01     11.31 o 
   1   9   7      285.99      256.80     26.42 o 
   2   9   7        9.75       15.39     14.43 o 
   3   9   7      675.24      622.28     39.90 o 
   4   9   7      461.30      526.70     33.30 o 
   5   9   7      506.88      595.26     36.35 o 
   6   9   7       94.46       92.98     27.30 o 
   7   9   7      418.43      484.11     45.26 o 
   8   9   7        8.95       15.87     30.51 o 
   9   9   7      131.61      128.67     33.61 o 
 -11  10   7      480.77      455.73     65.97 o 
 -10  10   7      185.77      190.49     56.07 o 
  -9  10   7      177.08      169.06     34.63 o 
  -8  10   7      120.73      107.18     26.85 o 
  -7  10   7      911.63      981.39     57.72 o 
  -6  10   7       13.21       -0.13     19.72 o 
  -5  10   7       46.18       70.50     17.78 o 
  -4  10   7       91.05       98.41     18.62 o 
  -3  10   7     1683.90     1748.84     58.66 o 
  -2  10   7      571.59      713.32     36.00 o 
  -1  10   7      651.27      576.01     26.60 o 
   0  10   7      282.86      308.47     38.48 o 
   1  10   7      488.19      547.66     27.38 o 
   2  10   7      163.65      163.83     21.44 o 
   3  10   7      265.25      240.42     24.70 o 
   4  10   7        1.92      -13.06     15.36 o 
   5  10   7      557.50      553.76     52.00 o 
   6  10   7      100.71       94.80     29.81 o 
   7  10   7      202.11      149.12     33.54 o 
   8  10   7       11.44       -7.48     31.61 o 
 -10  11   7      141.00      129.01     33.79 o 
  -9  11   7      479.98      465.90     45.29 o 
  -8  11   7      237.88      232.12     34.75 o 
  -7  11   7       59.20       84.97     26.79 o 
  -6  11   7      851.05      864.74     53.93 o 
  -5  11   7      805.95      893.71     44.48 o 
  -4  11   7      277.29      240.11     26.79 o 
  -3  11   7       19.90       66.66     17.61 o 
  -2  11   7      474.45      488.49     31.41 o 
  -1  11   7      948.52      958.33     42.85 o 
   0  11   7      348.03      374.79     26.82 o 
   1  11   7       39.20       34.17     13.56 o 
   2  11   7      153.33      110.29     19.82 o 
   3  11   7      337.18      324.71     28.95 o 
   4  11   7      130.98      147.89     36.28 o 
   5  11   7      119.29       46.21     20.74 o 
   6  11   7       87.33       75.50     27.94 o 
   7  11   7       60.98       37.62     28.37 o 
  -9  12   7       34.72       70.37     29.86 o 
  -8  12   7      255.51      207.43     48.65 o 
  -7  12   7       78.63      102.80     30.12 o 
  -6  12   7      829.45      873.39     87.96 o 
  -5  12   7        2.03       24.99     17.38 o 
  -4  12   7      845.32      944.26     48.93 o 
  -3  12   7       44.48       31.93     15.75 o 
  -2  12   7      443.49      381.56     29.33 o 
  -1  12   7      158.44      192.04     23.26 o 
   0  12   7      517.12      566.99     34.43 o 
   1  12   7      322.26      302.49     27.20 o 
   2  12   7      453.67      390.31     30.75 o 
   3  12   7       72.97       75.04     20.36 o 
   4  12   7       89.92       82.79     21.80 o 
   5  12   7      193.25      231.02     35.25 o 
   6  12   7      237.80      168.75     42.60 o 
   7  12   7       42.39       73.30     31.28 o 
  -8  13   7      183.56      263.38     47.55 o 
  -7  13   7       76.60       71.93     28.86 o 
  -6  13   7      507.52      520.93     46.96 o 
  -5  13   7       70.13       67.77     22.38 o 
  -4  13   7      602.81      620.73     38.05 o 
  -3  13   7       10.57       31.16     17.76 o 
  -2  13   7      633.94      641.02     37.73 o 
  -1  13   7       53.52       43.07     18.21 o 
   0  13   7      494.71      474.56     50.58 o 
   1  13   7       45.07       33.85     38.21 o 
   2  13   7      224.80      285.99     27.92 o 
   3  13   7       67.77       70.98     21.39 o 
   4  13   7      460.04      388.17     33.31 o 
   5  13   7      131.45      146.67     53.87 o 
   6  13   7       49.05       85.90     31.14 o 
  -7  14   7       59.33       60.47     29.08 o 
  -6  14   7      292.90      348.40     53.32 o 
  -5  14   7       62.25       77.61     38.21 o 
  -4  14   7      181.80      108.66     23.52 o 
  -3  14   7        9.38        1.67     16.15 o 
  -2  14   7      406.70      393.49     38.45 o 
  -1  14   7        2.09       -8.03     25.29 o 
   0  14   7      347.19      322.58     39.21 o 
   1  14   7       58.94       37.97     36.56 o 
   2  14   7      582.73      673.21     52.49 o 
   3  14   7       99.19       96.18     22.77 o 
   4  14   7       13.81       36.54     20.38 o 
  -6  15   7      124.78      128.14     32.76 o 
  -5  15   7       37.45       66.97     29.59 o 
  -4  15   7      160.32      128.70     25.58 o 
  -3  15   7       37.88       68.46     21.83 o 
  -2  15   7      181.09      163.84     33.04 o 
  -1  15   7       64.13       57.82     26.30 o 
   0  15   7      211.87      244.43     47.55 o 
   1  15   7      105.98       73.88     67.34 o 
   2  15   7       48.93       35.01     26.29 o 
   3  15   7       94.79       81.83     28.25 o 
  -3  16   7      154.31       73.94     27.99 o 
  -2  16   7       72.70       56.71     28.55 o 
  -1  16   7       84.35       93.20     51.40 o 
   0  16   7       18.80        7.66     42.06 o 
  -9 -12   8       16.13       36.28     41.23 o 
  -8 -12   8       92.27       65.97     47.28 o 
 -10 -11   8      141.14      231.99     63.77 o 
  -9 -11   8       68.50      120.94     51.13 o 
  -8 -11   8      259.72      211.65     52.77 o 
  -7 -11   8      118.45      144.58     48.38 o 
 -10 -10   8      371.58      200.65     57.17 o 
  -9 -10   8       26.04       35.18     37.38 o 
  -8 -10   8      108.31      154.48     48.93 o 
  -7 -10   8       49.78       42.33     34.08 o 
 -11  -9   8       39.31       17.59     45.63 o 
 -10  -9   8       88.49      175.37     56.07 o 
  -9  -9   8      146.15      128.09     49.48 o 
  -8  -9   8      355.05      432.64     64.32 o 
  -7  -9   8        8.93       16.49     30.24 o 
  -6  -9   8      185.01      223.19     51.13 o 
   5  -9   8      218.27      295.21     51.13 o 
 -12  -8   8       72.10        5.50     45.63 o 
 -11  -8   8       33.81       -1.10     41.78 o 
 -10  -8   8      321.11      313.90     63.22 o 
  -9  -8   8      148.26      124.79     47.83 o 
  -8  -8   8       43.33       56.07     39.03 o 
  -7  -8   8       80.37       86.31     39.03 o 
  -6  -8   8     1182.08     1319.37     96.20 o 
   5  -8   8       33.31       43.98     30.79 o 
 -12  -7   8      109.88      140.18     56.62 o 
 -11  -7   8       79.12      137.43     51.13 o 
 -10  -7   8       67.11       61.57     42.88 o 
  -9  -7   8       24.56        4.40     31.88 o 
  -8  -7   8      266.59      219.90     48.38 o 
  -7  -7   8      285.87      405.71     58.27 o 
  -6  -7   8      262.25      254.97     28.91 o 
   4  -7   8      787.80      790.53     70.92 o 
   5  -7   8      211.26      145.68     39.03 o 
 -12  -6   8       33.87      -47.83     36.28 o 
 -11  -6   8      132.18       66.52     41.78 o 
 -10  -6   8      200.70      123.14     43.98 o 
  -9  -6   8      171.35      242.98     49.48 o 
  -8  -6   8      110.47       78.06     37.93 o 
  -7  -6   8      312.77      442.54     56.07 o 
  -6  -6   8     1697.15     1900.42    178.94 o 
  -5  -6   8      695.48      758.22     65.14 o 
   3  -6   8      724.71      621.76     61.57 o 
   4  -6   8       45.84       21.44     25.29 o 
   5  -6   8      187.66      170.97     37.38 o 
 -13  -5   8      396.31      389.22     71.47 o 
 -12  -5   8        0.15        5.50     37.93 o 
 -11  -5   8        3.88        4.95     33.53 o 
 -10  -5   8      167.08      124.79     43.43 o 
  -9  -5   8      580.26      721.81     74.76 o 
  -8  -5   8       28.93       72.02     36.28 o 
  -7  -5   8      774.51      746.22     43.72 o 
  -6  -5   8      608.47      703.69     41.40 o 
  -5  -5   8     2208.25     2162.79     77.78 o 
  -4  -5   8      252.20      245.73     34.63 o 
   2  -5   8      371.68      384.27     48.38 o 
   3  -5   8      182.22      203.95     39.58 o 
   4  -5   8      219.85      217.70     39.58 o 
 -13  -4   8       21.14       46.73     46.18 o 
 -12  -4   8       52.74       39.03     44.53 o 
 -11  -4   8      505.32      459.58     68.72 o 
 -10  -4   8      211.69      226.49     48.93 o 
  -9  -4   8       29.84       71.47     36.28 o 
  -8  -4   8      368.74      396.91     54.42 o 
  -7  -4   8     1087.72     1009.04     38.55 o 
  -6  -4   8      701.63      745.71     31.81 o 
  -5  -4   8     1744.10     1734.15    117.64 o 
  -4  -4   8      956.19     1095.63     68.17 o 
  -3  -4   8     2043.33     1781.71     96.20 o 
  -2  -4   8      477.25      376.02     43.43 o 
   1  -4   8      125.87      197.36     36.83 o 
   2  -4   8      550.16      756.44     64.32 o 
   3  -4   8     3229.08     2987.83    148.98 o 
   8  -4   8      173.31      225.37     41.51 o 
   9  -4   8       70.60      107.66     27.39 o 
  10  -4   8       68.45       40.68     40.13 o 
 -13  -3   8      421.62      447.49     74.21 o 
 -12  -3   8       88.88       51.13     41.78 o 
 -11  -3   8       24.64       31.34     40.13 o 
 -10  -3   8      148.02      203.95     48.38 o 
  -9  -3   8      401.34      401.86     57.17 o 
  -8  -3   8      963.41      926.49     47.55 o 
  -7  -3   8     1086.87     1296.48     43.70 o 
  -6  -3   8      279.22      290.11     21.22 o 
  -5  -3   8      629.51      702.51     30.63 o 
  -4  -3   8      200.58      326.00     36.83 o 
  -3  -3   8      466.45      558.54     48.93 o 
  -2  -3   8     1052.65     1199.53     72.57 o 
  -1  -3   8     2004.84     2273.45     81.24 o 
   0  -3   8     1614.05     1568.15     64.70 o 
   1  -3   8     1766.49     1592.49    208.63 o 
   2  -3   8      766.05      790.44     45.64 o 
   3  -3   8      236.02      249.03     40.13 o 
   4  -3   8      240.56      235.84     40.13 o 
   5  -3   8     1214.40     1089.03     79.16 o 
   6  -3   8      390.90      487.07     56.07 o 
   7  -3   8      113.28       98.40     32.43 o 
   8  -3   8      210.53      239.70     42.33 o 
   9  -3   8      504.41      526.10     57.17 o 
  10  -3   8       80.48      178.12     43.98 o 
 -13  -2   8       21.84       17.59     37.38 o 
 -12  -2   8      164.18       96.20     45.63 o 
 -11  -2   8       45.91       35.18     38.48 o 
 -10  -2   8      460.04      463.98     59.92 o 
  -9  -2   8      290.01      320.25     30.99 o 
  -8  -2   8       67.36       70.12     21.53 o 
  -7  -2   8     1148.78     1292.31     87.82 o 
  -6  -2   8     1837.40     1962.43     82.96 o 
  -5  -2   8       48.92       45.96     13.92 o 
  -4  -2   8      244.92      264.38     17.05 o 
  -3  -2   8     2000.34     1817.58     69.37 o 
  -2  -2   8     3588.95     3285.01    107.07 o 
  -1  -2   8     3105.82     3063.95     99.68 o 
   0  -2   8     1118.38     1019.13     48.76 o 
   1  -2   8      385.94      400.51     31.48 o 
   2  -2   8     2220.85     2291.86    116.54 o 
   3  -2   8      784.63      860.34     65.42 o 
   4  -2   8      227.58      318.30     42.88 o 
   5  -2   8      182.37      130.84     33.53 o 
   6  -2   8      123.57      143.48     35.18 o 
   7  -2   8      854.23      936.76     74.21 o 
   8  -2   8      193.97      177.99     40.41 o 
   9  -2   8        2.92       34.63     30.79 o 
  10  -2   8      151.44      208.35     45.63 o 
 -13  -1   8       96.00       89.06     47.83 o 
 -12  -1   8      420.75      335.89     60.47 o 
 -11  -1   8      142.88      202.39     31.44 o 
 -10  -1   8      431.43      363.34     35.44 o 
  -9  -1   8       54.06       82.12     22.74 o 
  -8  -1   8     1784.26     1858.88     51.02 o 
  -7  -1   8     1089.99     1114.14     35.61 o 
  -6  -1   8      241.46      235.24     19.35 o 
  -5  -1   8     1860.80     1923.51     48.08 o 
  -4  -1   8     5516.24     4886.25     96.49 o 
  -3  -1   8       86.40      145.42     23.64 o 
  -2  -1   8      124.72      165.65     21.55 o 
  -1  -1   8     1820.66     1784.87     68.02 o 
   0  -1   8     1750.17     1572.80     87.96 o 
   1  -1   8      399.24      353.48     41.23 o 
   2  -1   8       40.07       24.74     21.99 o 
   3  -1   8      868.35      831.76     64.32 o 
   4  -1   8     1867.11     1872.41    104.45 o 
   5  -1   8      284.18      325.45     45.08 o 
   6  -1   8       57.21       70.92     30.79 o 
   7  -1   8       65.84       49.63     20.59 o 
   8  -1   8      240.87      227.72     56.62 o 
   9  -1   8       91.06      117.64     39.58 o 
  10  -1   8      373.62      365.58     54.97 o 
 -13   0   8       27.22       18.69     42.33 o 
 -12   0   8      131.08      161.48     39.86 o 
 -11   0   8      130.06      165.03     33.26 o 
 -10   0   8      867.65      822.58     49.76 o 
  -9   0   8       65.22       66.93     21.76 o 
  -8   0   8      164.47      183.84     16.71 o 
  -7   0   8      142.02      195.04     16.18 o 
  -6   0   8     2251.88     2147.38     52.40 o 
  -5   0   8      796.35      722.11     26.53 o 
  -4   0   8      293.96      277.97     17.08 o 
  -3   0   8      917.55      814.26     39.24 o 
  -2   0   8     3944.22     5171.40    207.25 o 
  -1   0   8        1.32        7.70     16.49 o 
   0   0   8     1281.28     1148.96     73.12 o 
   1   0   8      398.06      404.06     43.43 o 
   2   0   8     2457.83     2544.74    124.79 o 
   3   0   8      188.94      194.06     35.73 o 
   4   0   8      422.77      468.38     50.03 o 
   5   0   8       16.62       32.98     23.64 o 
   6   0   8      480.59      514.01     52.77 o 
   7   0   8       26.10       42.96     19.63 o 
   8   0   8       80.68      147.33     37.38 o 
   9   0   8      266.34      297.96     50.03 o 
  10   0   8      175.97      271.57     51.13 o 
 -13   1   8      106.80       61.74     27.55 o 
 -12   1   8      414.68      431.85     41.25 o 
 -11   1   8      137.89      181.61     29.81 o 
 -10   1   8      356.80      309.62     34.04 o 
  -9   1   8       39.32       51.79     20.73 o 
  -8   1   8     1820.85     1788.90     66.85 o 
  -7   1   8     1176.49     1268.24     43.81 o 
  -6   1   8      275.57      296.67     21.27 o 
  -5   1   8     1854.95     1920.25     54.89 o 
  -4   1   8     5499.18     4893.74    133.71 o 
  -3   1   8      132.73      199.81     21.94 o 
  -2   1   8      138.10      111.95     18.46 o 
  -1   1   8     1746.69     1669.01     90.16 o 
   0   1   8     1933.65     1744.87     93.46 o 
   1   1   8      435.36      348.53     41.78 o 
   2   1   8       59.99       37.38     22.54 o 
   3   1   8      846.59      905.97     67.07 o 
   4   1   8     1782.42     1721.78     98.95 o 
   5   1   8      228.02      247.93     39.58 o 
   6   1   8       84.27       60.08     20.34 o 
   7   1   8       70.91       68.91     21.16 o 
   8   1   8      298.12      356.78     50.58 o 
   9   1   8      100.26      167.12     42.88 o 
  10   1   8      369.39      266.62     48.38 o 
 -13   2   8       29.13        1.06     24.69 o 
 -12   2   8      148.79      148.14     31.28 o 
 -11   2   8       51.01       72.76     25.19 o 
 -10   2   8      479.45      483.21     39.34 o 
  -9   2   8      342.81      322.63     37.93 o 
  -8   2   8       63.18       42.90     14.56 o 
  -7   2   8     1184.96     1325.98     45.06 o 
  -6   2   8     1885.28     2032.03     57.44 o 
  -5   2   8       39.63       35.24     12.20 o 
  -4   2   8      283.64      272.87     18.36 o 
  -3   2   8     2269.73     2023.98     68.30 o 
  -2   2   8     4012.41     3583.66    173.17 o 
  -1   2   8     2808.57     2826.76    132.49 o 
   0   2   8     1040.95      912.02     66.52 o 
   1   2   8      374.07      371.07     42.33 o 
   2   2   8     2218.80     2132.44    109.40 o 
   3   2   8      767.92      832.85     63.77 o 
   4   2   8      175.62      245.18     36.83 o 
   5   2   8      200.24      157.78     32.43 o 
   6   2   8       68.87       61.27     19.81 o 
   7   2   8      829.46      883.53     49.35 o 
   8   2   8      191.72      133.04     40.13 o 
   9   2   8        3.77      -10.99     28.59 o 
  10   2   8      124.31      195.16     46.18 o 
 -13   3   8      420.66      385.74     42.23 o 
 -12   3   8       78.72       85.96     27.63 o 
 -11   3   8       15.09      -25.37     20.07 o 
 -10   3   8      151.92      195.65     29.54 o 
  -9   3   8      386.46      428.96     28.68 o 
  -8   3   8      922.90      867.93     65.72 o 
  -7   3   8     1101.43     1242.90     44.52 o 
  -6   3   8      290.58      281.35     26.46 o 
  -5   3   8      694.83      753.46     40.62 o 
  -4   3   8      289.18      375.31     38.48 o 
  -3   3   8      597.77      735.43     76.41 o 
  -2   3   8      945.08      951.41     45.67 o 
  -1   3   8     1999.06     2245.38     80.26 o 
   0   3   8     1589.09     1490.89     84.66 o 
   1   3   8     1853.95     1496.39     83.56 o 
   2   3   8      810.93      828.87     45.29 o 
   3   3   8      174.05      206.44     25.67 o 
   4   3   8      247.08      235.78     27.69 o 
   5   3   8     1245.38     1111.55     76.14 o 
   6   3   8      342.15      394.71     33.62 o 
   7   3   8      138.11      165.65     26.91 o 
   8   3   8      229.82      215.50     43.98 o 
   9   3   8      517.78      378.77     54.42 o 
  10   3   8       88.03       84.11     38.48 o 
 -13   4   8       25.10       80.26     40.13 o 
 -12   4   8       51.64       61.02     37.38 o 
 -11   4   8      445.47      480.47     58.27 o 
 -10   4   8      212.34      173.17     39.03 o 
  -9   4   8       48.26       55.80     20.60 o 
  -8   4   8      395.75      496.05     36.05 o 
  -7   4   8     1150.07     1105.32     52.09 o 
  -6   4   8      661.51      691.05     41.79 o 
  -5   4   8     1710.28     1784.45     67.05 o 
  -4   4   8      969.81      994.92     47.42 o 
  -3   4   8     2141.97     1961.90     69.50 o 
  -2   4   8      461.66      375.93     61.30 o 
  -1   4   8     1061.52     1312.10     45.61 o 
   0   4   8      654.03      643.94     39.64 o 
   1   4   8      194.86      229.12     25.74 o 
   2   4   8      527.76      635.21     40.51 o 
   3   4   8     3171.00     3045.85    101.97 o 
   4   4   8      595.71      631.05     41.40 o 
   5   4   8      309.24      228.54     23.14 o 
   6   4   8       54.04       59.48     17.17 o 
   7   4   8      699.52      666.37     47.23 o 
   8   4   8      205.96      254.53     46.73 o 
   9   4   8       77.69      101.15     41.78 o 
  10   4   8       66.05       63.77     38.48 o 
 -13   5   8      378.22      587.67     69.82 o 
 -12   5   8        1.59        1.10     33.53 o 
 -11   5   8        0.70      -24.74     29.69 o 
 -10   5   8      157.06      165.47     38.48 o 
  -9   5   8      620.22      574.15     40.62 o 
  -8   5   8       29.36       26.94     18.66 o 
  -7   5   8      767.66      760.61     73.39 o 
  -6   5   8      543.08      543.58     38.43 o 
  -5   5   8     2004.21     2044.84     76.14 o 
  -4   5   8      227.95      192.78     24.57 o 
  -3   5   8      884.13      982.39     51.70 o 
  -2   5   8       28.99        6.20     11.03 o 
  -1   5   8      925.72      900.92     37.20 o 
   0   5   8      247.50      291.42     22.37 o 
   1   5   8     2033.03     2192.07     80.93 o 
   2   5   8      415.15      396.47     32.83 o 
   3   5   8      177.99      170.92     25.62 o 
   4   5   8      249.40      259.46     23.42 o 
   5   5   8     1411.12     1489.20     53.90 o 
   6   5   8      301.93      263.70     25.70 o 
   7   5   8       28.92        7.70     20.50 o 
   8   5   8        9.66        7.86     21.16 o 
   9   5   8      402.23      440.89     62.12 o 
 -12   6   8       32.10       25.29     36.28 o 
 -11   6   8      106.43       60.47     38.48 o 
 -10   6   8      187.05      194.61     45.63 o 
  -9   6   8      163.26      216.73     29.25 o 
  -8   6   8      129.49      158.49     26.42 o 
  -7   6   8      291.06      330.84     32.65 o 
  -6   6   8     1652.13     1797.63     71.91 o 
  -5   6   8      562.24      576.71     39.42 o 
  -4   6   8       15.92       26.12     13.50 o 
  -3   6   8     1238.63     1440.79     49.51 o 
  -2   6   8      473.94      434.62     26.73 o 
  -1   6   8     2147.80     1945.89     59.63 o 
   0   6   8       62.48       42.64     13.28 o 
   1   6   8      981.12      956.73     50.15 o 
   2   6   8      882.72      813.76     46.64 o 
   3   6   8      773.83      697.00     35.41 o 
   4   6   8       65.74       53.67     16.01 o 
   5   6   8      188.77      149.04     31.34 o 
   6   6   8      245.93      264.21     26.87 o 
   7   6   8      718.41      753.05     68.17 o 
   8   6   8      272.77      284.62     46.45 o 
   9   6   8       85.80       79.91     27.63 o 
 -12   7   8      106.61      159.97     47.28 o 
 -11   7   8       87.88      112.70     42.88 o 
 -10   7   8       64.25       54.85     25.05 o 
  -9   7   8       55.90       50.48     23.56 o 
  -8   7   8      226.76      193.61     28.16 o 
  -7   7   8      270.55      281.22     32.15 o 
  -6   7   8      226.71      237.60     30.90 o 
  -5   7   8      856.74      796.05     36.66 o 
  -4   7   8     1447.13     1448.26     51.13 o 
  -3   7   8     1339.30     1295.69     47.30 o 
  -2   7   8       69.36       61.30     15.07 o 
  -1   7   8      722.28      603.22     32.05 o 
   0   7   8     1438.54     1420.27     50.05 o 
   1   7   8      270.67      365.21     33.10 o 
   2   7   8       36.05       38.13     16.28 o 
   3   7   8      384.98      378.50     27.80 o 
   4   7   8      880.87      768.61     39.71 o 
   5   7   8      260.91      261.73     26.42 o 
   6   7   8       98.11       71.93     20.46 o 
   7   7   8       91.46      126.40     30.29 o 
   8   7   8       97.67      100.06     30.89 o 
   9   7   8      158.66      162.37     34.15 o 
 -12   8   8       60.89       45.63     39.58 o 
 -11   8   8       33.94      -12.64     34.63 o 
 -10   8   8      316.84      332.53     37.29 o 
  -9   8   8      170.38      222.47     60.20 o 
  -8   8   8       56.81       63.16     22.68 o 
  -7   8   8       58.72       66.72     43.43 o 
  -6   8   8     1083.13     1145.43     46.31 o 
  -5   8   8      644.64      803.11     38.74 o 
  -4   8   8       40.17       41.08     15.11 o 
  -3   8   8      746.78      651.35     34.06 o 
  -2   8   8     1676.65     1668.70     56.38 o 
  -1   8   8       26.47       19.98     13.52 o 
   0   8   8      231.46      163.64     16.79 o 
   1   8   8       68.02       70.92     16.55 o 
   2   8   8     1758.28     1614.82     55.98 o 
   3   8   8      447.02      470.10     40.83 o 
   4   8   8      187.55      255.71     26.25 o 
   5   8   8       44.80       52.54     18.60 o 
   6   8   8      581.92      669.27     50.72 o 
   7   8   8      328.76      264.39     56.07 o 
   8   8   8       44.36       23.91     26.82 o 
 -11   9   8       38.68       73.67     41.78 o 
 -10   9   8       64.62       65.48     27.92 o 
  -9   9   8      150.84      185.01     32.46 o 
  -8   9   8      386.75      545.44     44.68 o 
  -7   9   8       17.98       50.86     22.35 o 
  -6   9   8      196.49      163.50     22.16 o 
  -5   9   8       52.91       47.89     16.80 o 
  -4   9   8     1312.37     1321.09     50.16 o 
  -3   9   8      197.24      173.69     21.31 o 
  -2   9   8       92.66       83.62     14.65 o 
  -1   9   8      165.47      177.25     21.49 o 
   0   9   8     3176.42     3144.19     73.00 o 
   1   9   8      168.13      181.13     20.08 o 
   2   9   8       35.44       59.02     25.22 o 
   3   9   8      175.35      240.72     25.25 o 
   4   9   8      953.20      959.44     76.42 o 
   5   9   8      205.92      276.66     28.23 o 
   6   9   8       50.10       61.51     26.63 o 
   7   9   8       44.44       65.42     29.54 o 
   8   9   8      276.57      311.81     41.78 o 
 -10  10   8      362.04      355.06     41.36 o 
  -9  10   8       29.21       54.47     42.60 o 
  -8  10   8      107.02      154.91     50.03 o 
  -7  10   8       59.74       48.98     24.41 o 
  -6  10   8      750.39      641.50     78.06 o 
  -5  10   8        8.51        6.80     14.83 o 
  -4  10   8      326.38      285.59     25.88 o 
  -3  10   8      237.82      313.41     26.49 o 
  -2  10   8      756.48      824.69     40.24 o 
  -1  10   8       58.41       53.07     13.65 o 
   0  10   8       75.58       56.67     17.46 o 
   1  10   8      129.85      114.22     16.91 o 
   2  10   8     1299.50     1312.30     58.58 o 
   3  10   8        5.64        1.47     16.32 o 
   4  10   8      115.86      124.21     23.35 o 
   5  10   8      240.55      253.47     29.29 o 
   6  10   8      615.10      567.50     48.30 o 
   7  10   8      100.00       95.86     45.35 o 
 -10  11   8      153.65      200.52     59.10 o 
  -9  11   8       74.11       92.01     35.73 o 
  -8  11   8      223.02      248.29     35.74 o 
  -7  11   8      117.35      150.44     36.28 o 
  -6  11   8       86.84      129.14     28.94 o 
  -5  11   8      499.66      459.31     33.06 o 
  -4  11   8      302.79      243.69     25.82 o 
  -3  11   8      265.66      227.26     24.85 o 
  -2  11   8      324.82      268.60     26.53 o 
  -1  11   8      631.09      664.32     52.27 o 
   0  11   8     1626.38     1532.18     47.81 o 
   1  11   8      350.37      349.80     24.73 o 
   2  11   8      184.50      287.31     29.62 o 
   3  11   8      348.81      324.98     30.15 o 
   4  11   8      260.13      305.53     41.05 o 
   5  11   8      201.06      203.87     39.86 o 
   6  11   8       77.77      100.35     31.46 o 
   7  11   8       35.67       23.64     40.13 o 
  -9  12   8       26.49       18.82     27.39 o 
  -8  12   8       91.11       50.69     28.96 o 
  -7  12   8      488.07      484.44     76.69 o 
  -6  12   8      445.75      499.15     45.86 o 
  -5  12   8      248.21      227.15     30.22 o 
  -4  12   8      161.75      185.76     25.41 o 
  -3  12   8      915.49      815.66     50.50 o 
  -2  12   8      233.50      346.54     29.74 o 
  -1  12   8      177.59      120.45     21.96 o 
   0  12   8      127.70      116.89     22.09 o 
   1  12   8      180.54      193.49     20.83 o 
   2  12   8       33.82       32.60     17.78 o 
   3  12   8      397.69      428.82     37.84 o 
   4  12   8       99.77       96.53     22.18 o 
   5  12   8      104.45       67.76     28.91 o 
   6  12   8       27.02        0.27     24.57 o 
  -8  13   8        0.20       -3.98     25.62 o 
  -7  13   8      150.36      122.31     32.76 o 
  -6  13   8       90.49      119.11     30.47 o 
  -5  13   8      484.71      537.98     37.68 o 
  -4  13   8       26.58       69.60     21.12 o 
  -3  13   8      195.61      129.44     23.66 o 
  -2  13   8        6.92        3.09     18.71 o 
  -1  13   8      600.42      604.70     37.88 o 
   0  13   8       17.45       35.09     24.87 o 
   1  13   8      420.90      506.62     87.13 o 
   2  13   8        0.59        5.81     17.38 o 
   3  13   8       41.90       21.55     18.56 o 
   4  13   8       17.48        9.87     20.07 o 
   5  13   8      253.40      305.29     42.33 o 
  -6  14   8       50.21       78.44     29.12 o 
  -5  14   8      168.05      180.34     72.57 o 
  -4  14   8       42.36       34.59     19.89 o 
  -3  14   8      316.09      294.28     42.93 o 
  -2  14   8       23.94       11.78     17.51 o 
  -1  14   8      273.23      322.63     39.83 o 
   0  14   8       80.78      151.72     47.28 o 
   1  14   8      219.79      314.16     66.79 o 
   2  14   8       86.81       57.13     39.03 o 
   3  14   8      201.43      194.45     28.28 o 
  -4  15   8      151.65      116.74     25.46 o 
  -3  15   8      148.00      138.65     25.99 o 
  -2  15   8       51.37       36.14     25.23 o 
  -1  15   8      174.55      191.01     36.44 o 
   0  15   8      146.68      121.73     31.07 o 
   1  15   8       78.70       76.23     29.03 o 
  -9 -11   9      232.91      223.74     56.62 o 
  -8 -11   9      132.69      162.72     54.42 o 
 -10 -10   9       48.52       52.77     44.53 o 
  -9 -10   9      114.21       53.32     43.43 o 
  -8 -10   9       55.46       74.76     43.43 o 
   5 -10   9       22.57       28.59     37.38 o 
 -11  -9   9      256.30      347.44     70.92 o 
 -10  -9   9       64.49      108.30     48.93 o 
  -9  -9   9      142.13      146.23     51.68 o 
  -8  -9   9       16.72       44.53     38.48 o 
  -7  -9   9      342.84      444.74     66.52 o 
   4  -9   9       27.47       76.41     38.48 o 
   5  -9   9      836.93      851.55     83.56 o 
 -11  -8   9       50.64       29.14     43.43 o 
 -10  -8   9       29.12       11.54     42.33 o 
  -9  -8   9      531.78      509.61     74.21 o 
  -8  -8   9      101.97      111.05     45.08 o 
  -7  -8   9      192.53      286.41     54.42 o 
  -6  -8   9      177.45      141.28     35.18 o 
   4  -8   9      134.13      226.49     46.73 o 
   5  -8   9       12.57       -9.90     30.79 o 
 -12  -7   9      222.65      236.94     62.12 o 
 -11  -7   9      305.87      247.38     62.67 o 
 -10  -7   9       80.84      125.89     48.38 o 
  -9  -7   9      183.14      130.84     47.83 o 
  -8  -7   9      275.62      286.96     56.07 o 
  -7  -7   9      320.69      246.28     47.28 o 
  -6  -7   9        8.43      -14.26     16.91 o 
  -5  -7   9       22.54        9.35     24.19 o 
   3  -7   9       86.63       94.01     36.83 o 
   4  -7   9      138.54      182.51     43.43 o 
   5  -7   9      734.22      832.86     76.41 o 
 -12  -6   9       20.73       11.54     42.88 o 
 -11  -6   9       27.21       -6.60     39.58 o 
 -10  -6   9      748.38      879.58     90.71 o 
  -9  -6   9       53.95       32.43     35.73 o 
  -8  -6   9      219.02      310.05     53.87 o 
  -7  -6   9       89.76       62.12     33.53 o 
  -6  -6   9      863.23      857.23     47.81 o 
  -5  -6   9      287.72      309.50     41.78 o 
  -4  -6   9      207.70      159.97     32.43 o 
   2  -6   9      291.48      366.68     51.13 o 
   3  -6   9      442.99      417.25     55.52 o 
   4  -6   9      770.83      846.05     75.31 o 
 -12  -5   9      220.11      174.82     56.62 o 
 -11  -5   9        7.09       12.64     40.13 o 
 -10  -5   9       16.10       20.89     38.48 o 
  -9  -5   9       20.29       46.18     36.83 o 
  -8  -5   9      523.51      546.99     65.42 o 
  -7  -5   9       68.33       52.26     20.07 o 
  -6  -5   9      588.72      719.17     43.35 o 
  -5  -5   9      771.58      772.93     61.57 o 
  -4  -5   9     1195.96     1319.37     80.81 o 
  -3  -5   9      752.19      837.80     65.97 o 
  -2  -5   9     1055.86     1014.27     73.67 o 
   1  -5   9      171.32      178.12     39.03 o 
   2  -5   9      957.60      981.28     77.51 o 
   3  -5   9      164.64      118.19     35.18 o 
   4  -5   9      557.22      561.83     62.67 o 
   8  -5   9       82.08       64.32     39.58 o 
 -13  -4   9       22.27       70.92     52.23 o 
 -12  -4   9        1.09       53.87     44.53 o 
 -11  -4   9      346.63      470.58     69.27 o 
 -10  -4   9      535.84      550.29     69.27 o 
  -9  -4   9      211.65      180.31     47.28 o 
  -8  -4   9      164.70      100.05     35.18 o 
  -7  -4   9      171.08      185.95     20.28 o 
  -6  -4   9      433.37      486.98     35.21 o 
  -5  -4   9      124.45      100.69     21.99 o 
  -4  -4   9      891.05     1058.25     73.12 o 
  -3  -4   9      626.38      648.69     54.97 o 
  -2  -4   9     3235.92     3319.33    152.83 o 
  -1  -4   9     1666.22     1481.55     65.64 o 
   0  -4   9      323.66      255.69     29.35 o 
   1  -4   9       23.56       16.51     17.44 o 
   2  -4   9      256.70      224.35     29.35 o 
   3  -4   9      117.40      165.27     26.40 o 
   4  -4   9     1845.12     1972.46    114.35 o 
   5  -4   9      120.16      150.63     39.58 o 
   6  -4   9      253.56      220.45     43.98 o 
   7  -4   9       71.84       68.72     32.98 o 
   8  -4   9      244.04      256.73     47.28 o 
   9  -4   9       35.56       35.18     33.53 o 
 -13  -3   9       19.41       62.12     45.63 o 
 -12  -3   9      147.71       97.85     48.93 o 
 -11  -3   9      177.59      159.42     47.28 o 
 -10  -3   9       30.65       13.74     35.18 o 
  -9  -3   9      271.09      235.29     47.28 o 
  -8  -3   9      708.75      670.76     42.91 o 
  -7  -3   9      749.66      784.88     35.21 o 
  -6  -3   9      497.06      518.85     28.52 o 
  -5  -3   9      473.17      461.92     34.00 o 
  -4  -3   9      836.53      901.02     64.32 o 
  -3  -3   9     1800.22     1851.68     71.11 o 
  -2  -3   9     1250.72     1145.05     55.77 o 
  -1  -3   9       52.50       26.39     15.16 o 
   0  -3   9     1991.26     1888.46    101.70 o 
   1  -3   9     1675.24     1559.28     76.69 o 
   2  -3   9     1846.36     1675.06    100.05 o 
   3  -3   9      327.59      374.92     50.03 o 
   4  -3   9      497.12      493.12     55.52 o 
   5  -3   9      522.72      587.67     62.12 o 
   6  -3   9      458.54      482.67     59.37 o 
   7  -3   9       95.63       78.61     34.63 o 
   8  -3   9       35.07        8.67     19.72 o 
   9  -3   9       11.82      -32.98     26.94 o 
 -13  -2   9      165.40      117.09     50.03 o 
 -12  -2   9        4.17       35.73     41.23 o 
 -11  -2   9      176.89      114.90     45.08 o 
 -10  -2   9      355.53      365.03     56.62 o 
  -9  -2   9      367.26      361.54     34.18 o 
  -8  -2   9       37.11       37.12     15.27 o 
  -7  -2   9      155.58      150.40     16.09 o 
  -6  -2   9      207.83      169.16     16.35 o 
  -5  -2   9     1855.60     1923.52     55.31 o 
  -4  -2   9      638.89      674.92     58.55 o 
  -3  -2   9      261.22      393.84     50.03 o 
  -2  -2   9     2348.89     2160.12     81.14 o 
  -1  -2   9     2763.46     2963.17    100.29 o 
   0  -2   9      500.60      559.07     64.59 o 
   1  -2   9      510.01      429.35     48.93 o 
   2  -2   9      350.81      444.74     50.58 o 
   3  -2   9     1809.19     2083.51    115.45 o 
   4  -2   9      774.02      840.00     69.82 o 
   5  -2   9       32.79       18.69     25.29 o 
   6  -2   9      237.07      298.51     47.83 o 
   7  -2   9      178.81       69.82     35.73 o 
   8  -2   9      112.94       76.58     25.02 o 
   9  -2   9       57.45      130.29     39.58 o 
 -13  -1   9      134.98      115.45     51.13 o 
 -12  -1   9      214.75      282.02     58.27 o 
 -11  -1   9      687.29      682.23     75.86 o 
 -10  -1   9      323.40      277.86     33.10 o 
  -9  -1   9      602.15      679.97     43.99 o 
  -8  -1   9      647.38      628.84     28.34 o 
  -7  -1   9      855.11      757.63     30.22 o 
  -6  -1   9       45.04       39.51     11.93 o 
  -5  -1   9      530.92      555.15     25.11 o 
  -4  -1   9      300.44      285.88     22.34 o 
  -3  -1   9     3973.81     4059.30    124.95 o 
  -2  -1   9      181.64      183.75     23.70 o 
  -1  -1   9       96.54       64.87     27.49 o 
   0  -1   9      707.33      676.73     58.82 o 
   1  -1   9     1323.59     1495.29     90.71 o 
   2  -1   9      664.25      601.96     57.17 o 
   3  -1   9      248.79      291.91     42.88 o 
   4  -1   9      188.95      185.26     37.93 o 
   5  -1   9     1483.87     1477.15     96.20 o 
   6  -1   9      229.95      240.79     41.78 o 
   7  -1   9       47.02       29.14     26.94 o 
   8  -1   9       54.18       31.34     30.79 o 
   9  -1   9      179.75      199.56     45.63 o 
 -13   0   9      139.26      151.18     53.87 o 
 -12   0   9        3.74       -2.20     36.83 o 
 -11   0   9       83.39       37.11     47.83 o 
 -10   0   9        0.12       19.19     21.21 o 
  -9   0   9     1296.27     1286.85     69.54 o 
  -8   0   9       10.32        1.16     13.02 o 
  -7   0   9     1804.99     1704.72     54.27 o 
  -6   0   9       95.95      104.75     16.13 o 
  -5   0   9     1315.87     1268.20     45.10 o 
  -4   0   9      214.78      156.53     20.89 o 
  -3   0   9      211.66       97.30     27.49 o 
  -2   0   9     4146.53     3520.53    157.23 o 
  -1   0   9     4981.37     5041.66    210.00 o 
   0   0   9      318.72      230.34     36.83 o 
   1   0   9      460.92      436.49     49.48 o 
   2   0   9      741.43      782.28     64.32 o 
   3   0   9     1542.57     1433.72     90.16 o 
   4   0   9      121.38      122.04     34.08 o 
   5   0   9        1.75        9.35     23.09 o 
   6   0   9      550.73      717.96     67.07 o 
   7   0   9      582.01      698.88     62.40 o 
   8   0   9       77.18      123.69     39.58 o 
   9   0   9      176.74       81.91     38.48 o 
 -13   1   9      137.76       95.10     48.93 o 
 -12   1   9      231.51      211.43     33.93 o 
 -11   1   9      661.54      727.22     85.48 o 
 -10   1   9      305.47      286.64     53.05 o 
  -9   1   9      582.66      671.00     55.52 o 
  -8   1   9      725.26      750.00     41.89 o 
  -7   1   9      863.95      736.77     34.69 o 
  -6   1   9       34.44       62.89     14.90 o 
  -5   1   9      469.84      464.29     25.67 o 
  -4   1   9      360.44      344.24     28.57 o 
  -3   1   9     3871.46     3916.14    117.09 o 
  -2   1   9      147.50      132.49     31.34 o 
  -1   1   9      117.99      125.34     30.24 o 
   0   1   9      802.19      716.86     58.27 o 
   1   1   9     1364.76     1632.18     95.10 o 
   2   1   9      694.33      511.26     52.77 o 
   3   1   9      215.25      283.12     42.33 o 
   4   1   9      170.13      208.35     40.13 o 
   5   1   9     1411.52     1507.39     95.65 o 
   6   1   9      257.39      296.31     44.53 o 
   7   1   9       68.06       67.01     22.92 o 
   8   1   9       54.45       18.14     28.04 o 
   9   1   9      172.69      343.04     55.52 o 
 -13   2   9      174.49      209.45     46.73 o 
 -12   2   9        1.82       23.09     34.63 o 
 -11   2   9      139.79      135.79     38.48 o 
 -10   2   9      378.69      380.97     50.58 o 
  -9   2   9      398.82      376.02     46.73 o 
  -8   2   9       48.48       14.65     18.55 o 
  -7   2   9      140.11      138.69     23.17 o 
  -6   2   9      211.37      194.80     29.96 o 
  -5   2   9     1830.62     1905.29    117.92 o 
  -4   2   9      666.10      633.45     38.29 o 
  -3   2   9      238.24      399.22     51.95 o 
  -2   2   9     2443.04     2249.16     77.34 o 
  -1   2   9     2597.57     2655.79    131.94 o 
   0   2   9      427.94      468.38     48.93 o 
   1   2   9      530.28      457.38     48.93 o 
   2   2   9      312.18      373.82     46.73 o 
   3   2   9     1811.72     1830.08    103.90 o 
   4   2   9      777.87      842.75     68.17 o 
   5   2   9       38.87       54.42     28.59 o 
   6   2   9      227.19      217.58     29.08 o 
   7   2   9      214.81      201.09     29.90 o 
   8   2   9      119.76      104.45     39.58 o 
   9   2   9       57.48       87.41     39.58 o 
 -13   3   9       16.59      -43.70     29.14 o 
 -12   3   9      174.17      172.07     43.98 o 
 -11   3   9      142.81      203.95     43.98 o 
 -10   3   9       41.38       73.67     32.43 o 
  -9   3   9      229.77      283.71     31.47 o 
  -8   3   9      850.86      798.12     45.28 o 
  -7   3   9      749.20      867.08     77.79 o 
  -6   3   9      466.71      500.67     36.15 o 
  -5   3   9      454.60      420.24     32.80 o 
  -4   3   9      782.30      744.76     42.55 o 
  -3   3   9     1716.04     1592.11     64.79 o 
  -2   3   9     1282.99     1221.89     54.03 o 
  -1   3   9       87.72       73.67     26.39 o 
   0   3   9     2000.54     1831.73     98.95 o 
   1   3   9     1682.10     1565.66     90.16 o 
   2   3   9     1754.22     1733.33     98.40 o 
   3   3   9      385.17      443.64     51.13 o 
   4   3   9      488.01      567.88     56.07 o 
   5   3   9      469.26      554.14     57.17 o 
   6   3   9      475.20      485.10     46.73 o 
   7   3   9      114.86      106.65     35.73 o 
   8   3   9       43.68       28.59     31.34 o 
   9   3   9       17.78       -6.05     32.98 o 
 -13   4   9       15.92        2.75     35.18 o 
 -12   4   9        1.85        4.95     31.34 o 
 -11   4   9      340.97      406.81     53.87 o 
 -10   4   9      452.50      461.78     56.07 o 
  -9   4   9      188.26      138.11     58.27 o 
  -8   4   9      192.66      180.99     26.57 o 
  -7   4   9      169.67      185.14     62.67 o 
  -6   4   9      382.73      443.84     34.79 o 
  -5   4   9      118.77      109.77     22.46 o 
  -4   4   9      876.45     1107.35     52.05 o 
  -3   4   9      627.83      508.18     35.94 o 
  -2   4   9     3175.29     3186.11    121.77 o 
  -1   4   9     1714.00     1513.05     62.40 o 
   0   4   9      354.87      314.45     41.78 o 
   1   4   9       36.95       32.52     16.91 o 
   2   4   9      260.24      223.83     27.94 o 
   3   4   9      114.42      109.37     23.17 o 
   4   4   9     1818.60     1795.12     76.74 o 
   5   4   9       83.00       78.00     18.75 o 
   6   4   9      263.25      206.03     29.15 o 
   7   4   9       79.77       84.66     35.18 o 
   8   4   9      252.03      329.29     53.87 o 
   9   4   9       46.89      -31.34     32.98 o 
 -12   5   9      212.23      161.07     46.18 o 
 -11   5   9       13.63       -4.95     29.69 o 
 -10   5   9       10.88        1.65     30.24 o 
  -9   5   9       29.31       24.18     20.20 o 
  -8   5   9      450.54      453.36     57.45 o 
  -7   5   9       65.69       69.36     21.76 o 
  -6   5   9      594.02      583.33     42.06 o 
  -5   5   9      858.13      843.60     46.63 o 
  -4   5   9     1160.47     1252.13     56.87 o 
  -3   5   9      815.40      691.92     47.83 o 
  -2   5   9     1005.55     1013.72     41.88 o 
  -1   5   9      511.89      477.09     28.85 o 
   0   5   9     2101.44     1961.51     76.94 o 
   1   5   9      174.09      177.98     25.83 o 
   2   5   9     1003.45     1057.14     55.19 o 
   3   5   9      199.78      260.99     30.20 o 
   4   5   9      611.59      635.48     46.91 o 
   5   5   9      110.95      112.64     20.46 o 
   6   5   9      315.85      339.83     36.17 o 
   7   5   9      285.61      329.96     81.09 o 
   8   5   9       97.30       79.16     39.58 o 
   9   5   9        1.18       52.77     38.48 o 
 -12   6   9       25.21       61.57     39.58 o 
 -11   6   9       15.26       13.74     33.53 o 
 -10   6   9      679.95      656.94     66.52 o 
  -9   6   9       34.58       35.18     20.60 o 
  -8   6   9      233.71      299.61     33.62 o 
  -7   6   9       88.67       80.74     22.39 o 
  -6   6   9      763.38      720.24     46.45 o 
  -5   6   9      275.55      328.55     36.56 o 
  -4   6   9      210.36      154.27     25.07 o 
  -3   6   9        4.79       -7.06     10.93 o 
  -2   6   9      823.34      885.80     39.15 o 
  -1   6   9      579.69      496.35     30.22 o 
   0   6   9       64.75       47.17     18.83 o 
   1   6   9      466.07      480.99     37.83 o 
   2   6   9      406.80      476.73     73.12 o 
   3   6   9      425.55      403.05     31.21 o 
   4   6   9      705.48      709.90     38.73 o 
   5   6   9       81.63       76.96     19.81 o 
   6   6   9       80.44       32.18     17.87 o 
   7   6   9       49.01       39.75     25.04 o 
   8   6   9      267.40      323.80     40.45 o 
 -12   7   9      219.05      229.24     53.32 o 
 -11   7   9      293.55      275.97     51.68 o 
 -10   7   9       89.15       51.08     25.91 o 
  -9   7   9      170.93      157.28     28.73 o 
  -8   7   9      308.94      392.22     47.83 o 
  -7   7   9      258.36      188.26     29.30 o 
  -6   7   9        1.92        3.30     18.27 o 
  -5   7   9       26.04        9.70     18.78 o 
  -4   7   9      473.17      483.84     30.99 o 
  -3   7   9      736.02      726.88     40.14 o 
  -2   7   9       50.56       59.14     16.61 o 
  -1   7   9       17.10       20.96     13.62 o 
   0   7   9        7.43       -9.21     10.94 o 
   1   7   9      281.72      322.23     33.42 o 
   2   7   9      388.44      359.63     28.54 o 
   3   7   9      105.65      115.80     20.21 o 
   4   7   9      148.20      140.91     22.19 o 
   5   7   9      740.43      769.69     42.14 o 
   6   7   9      357.51      398.56     41.33 o 
   7   7   9      201.46      144.91     32.80 o 
   8   7   9       99.50      132.06     32.83 o 
 -11   8   9       52.50       65.42     39.58 o 
 -10   8   9       35.69       59.23     26.69 o 
  -9   8   9      524.04      572.91     45.61 o 
  -8   8   9       96.17       95.16     26.04 o 
  -7   8   9      165.55      193.90     32.46 o 
  -6   8   9      171.53      199.87     30.59 o 
  -5   8   9      271.20      260.94     24.68 o 
  -4   8   9       46.06       55.53     17.43 o 
  -3   8   9        2.57       14.34     14.51 o 
  -2   8   9      329.73      310.36     25.91 o 
  -1   8   9     1106.03     1053.24     45.23 o 
   0   8   9      480.39      388.07     28.79 o 
   1   8   9      131.36      222.02     23.27 o 
   2   8   9       90.29      136.02     21.31 o 
   3   8   9      494.20      551.27     42.21 o 
   4   8   9      163.62      163.90     23.89 o 
   5   8   9        4.57       25.49     18.86 o 
   6   8   9       84.44      105.63     31.06 o 
   7   8   9      388.43      501.41     48.91 o 
 -11   9   9      252.12      240.24     53.87 o 
 -10   9   9       65.29       28.83     27.49 o 
  -9   9   9      132.96      182.42     33.19 o 
  -8   9   9       18.58       22.03     21.12 o 
  -7   9   9      354.69      411.75     41.01 o 
  -6   9   9      167.37      212.27     33.15 o 
  -5   9   9      431.03      500.43     33.35 o 
  -4   9   9       78.87       43.18     17.24 o 
  -3   9   9      175.40      143.63     21.69 o 
  -2   9   9      574.88      551.15     34.06 o 
  -1   9   9       95.32       85.34     15.93 o 
   0   9   9      506.09      556.15     28.53 o 
   1   9   9      843.64      688.97     37.64 o 
   2   9   9       61.96       33.65     16.83 o 
   3   9   9       36.12       22.62     17.74 o 
   4   9   9       16.35       30.58     19.09 o 
   5   9   9      871.00      899.01     57.83 o 
   6   9   9       49.85       25.30     27.49 o 
   7   9   9       40.82       45.14     45.90 o 
 -10  10   9       44.18       64.70     28.57 o 
  -9  10   9      105.58       84.63     29.35 o 
  -8  10   9       56.56       78.22     28.96 o 
  -7  10   9       14.90       -1.22     21.51 o 
  -6  10   9       83.89       58.38     24.11 o 
  -5  10   9     1272.36     1381.74     54.94 o 
  -4  10   9      137.06      134.79     21.78 o 
  -3  10   9       78.51       80.92     22.83 o 
  -2  10   9      384.94      405.51     37.27 o 
  -1  10   9     1772.01     1745.38     51.48 o 
   0  10   9      111.13      100.39     17.06 o 
   1  10   9      105.37       97.51     21.47 o 
   2  10   9       39.12       29.25     18.40 o 
   3  10   9      748.72      839.66     44.86 o 
   4  10   9       61.55      102.52     26.37 o 
   5  10   9       29.08       40.70     21.60 o 
   6  10   9       43.30       55.26     29.72 o 
  -9  11   9      222.87      212.21     35.94 o 
  -8  11   9      150.34      181.43     34.98 o 
  -7  11   9      374.51      395.88     42.55 o 
  -6  11   9       41.84       52.35     24.96 o 
  -5  11   9      219.10      149.82     24.20 o 
  -4  11   9      224.05      221.66     26.45 o 
  -3  11   9      416.04      506.72     34.70 o 
  -2  11   9      196.86      247.38     26.98 o 
  -1  11   9      170.72      219.33     37.05 o 
   0  11   9      425.19      421.23     27.13 o 
   1  11   9      648.87      719.03     40.79 o 
   2  11   9      103.18      130.12     27.43 o 
   3  11   9        9.15       12.05     18.79 o 
   4  11   9       78.12       46.44     20.71 o 
   5  11   9      147.46      146.72     42.88 o 
  -8  12   9       35.20       40.09     27.35 o 
  -7  12   9      109.18      161.56     51.13 o 
  -6  12   9      344.81      349.90     40.29 o 
  -5  12   9       62.60       52.86     20.46 o 
  -4  12   9      244.47      299.82     29.87 o 
  -3  12   9       70.94       85.99     21.39 o 
  -2  12   9      659.92      744.54     53.86 o 
  -1  12   9      173.16      159.53     26.20 o 
   0  12   9      149.16      128.05     23.53 o 
   1  12   9       14.62        1.49     17.92 o 
   2  12   9      162.68      183.44     50.49 o 
   3  12   9       74.96       45.88     21.46 o 
   4  12   9      267.68      212.95     33.74 o 
  -7  13   9       62.14       60.13     30.31 o 
  -6  13   9       86.19      107.30     31.29 o 
  -5  13   9      127.11      132.13     25.24 o 
  -4  13   9      328.70      404.04     34.03 o 
  -3  13   9       11.46       23.09     18.51 o 
  -2  13   9      184.05      176.63     26.18 o 
  -1  13   9       48.91       43.66     20.25 o 
   0  13   9      489.94      439.12     34.68 o 
   1  13   9       18.64       13.18     25.46 o 
   2  13   9      277.18      270.49     30.41 o 
   3  13   9       47.48       47.70     22.00 o 
  -5  14   9       54.04       15.81     28.02 o 
  -4  14   9       35.11       -8.32     17.53 o 
  -3  14   9       25.00       38.23     20.26 o 
  -2  14   9      151.58       94.88     23.61 o 
  -1  14   9       19.81       -8.82     21.73 o 
   0  14   9       78.41       81.92     58.00 o 
   1  14   9       46.94       49.96     26.52 o 
  -9 -10  10       52.86        1.10     37.38 o 
   4 -10  10      420.29      405.16     67.07 o 
 -10  -9  10      278.70      243.53     59.37 o 
  -9  -9  10       57.10       28.59     40.13 o 
  -8  -9  10       56.89       63.22     44.53 o 
  -6  -9  10      899.94      984.03     78.61 o 
   3  -9  10       43.55       77.51     38.48 o 
   4  -9  10       10.44       29.69     37.93 o 
   5  -9  10       42.27       41.23     37.93 o 
 -10  -8  10      127.02      137.43     49.48 o 
  -9  -8  10       74.15       41.78     42.33 o 
  -8  -8  10      419.32      477.72     67.07 o 
  -6  -8  10      138.67      102.25     33.53 o 
  -5  -8  10      328.92      332.59     48.38 o 
   3  -8  10       88.18      168.22     46.18 o 
   4  -8  10      453.37      455.73     65.97 o 
   5  -8  10       59.09       48.38     38.48 o 
 -11  -7  10      124.16       31.88     48.93 o 
 -10  -7  10      271.71      278.72     59.92 o 
  -9  -7  10       11.78      -23.09     36.28 o 
  -8  -7  10       52.77       12.64     31.88 o 
  -7  -7  10      331.86      308.40     54.97 o 
  -6  -7  10      578.14      509.06     54.97 o 
  -5  -7  10      147.42      241.34     40.13 o 
  -4  -7  10       97.38       91.26     32.98 o 
   2  -7  10      632.12      633.85     70.37 o 
   3  -7  10       99.34      116.54     41.23 o 
   4  -7  10       43.41       26.94     34.08 o 
   5  -7  10      184.50      260.58     52.23 o 
 -11  -6  10        4.98       15.39     42.33 o 
 -10  -6  10       22.46       14.84     40.68 o 
  -9  -6  10      587.00      627.25     75.86 o 
  -8  -6  10      259.22      244.63     52.23 o 
  -7  -6  10       36.02       42.88     34.63 o 
  -6  -6  10      435.37      536.00     54.42 o 
  -5  -6  10      193.85      258.93     39.58 o 
  -4  -6  10      295.59      215.50     40.13 o 
  -3  -6  10      770.59      691.02     64.32 o 
  -2  -6  10      202.17      157.23     38.48 o 
   1  -6  10      211.00      274.87     48.38 o 
   2  -6  10      126.08      123.69     39.58 o 
   3  -6  10       82.89      102.25     40.68 o 
   4  -6  10      253.62      195.71     45.63 o 
   7  -6  10      217.70      265.52     52.77 o 
 -12  -5  10       16.69       -0.55     40.68 o 
 -11  -5  10      407.05      523.90     76.41 o 
 -10  -5  10       30.59       61.02     43.98 o 
  -9  -5  10       69.83       23.64     32.98 o 
  -8  -5  10      311.12      403.51     57.17 o 
  -7  -5  10     1562.14     1710.11     73.44 o 
  -6  -5  10       82.79      102.25     32.43 o 
  -5  -5  10       57.13       29.14     24.74 o 
  -4  -5  10      247.40      301.26     44.53 o 
  -3  -5  10      855.69      693.77     63.22 o 
  -2  -5  10       47.85       10.99     24.19 o 
  -1  -5  10      896.68      871.33    106.10 o 
   0  -5  10      251.09      228.73     35.18 o 
   1  -5  10      597.03      558.51     49.75 o 
   2  -5  10      591.22      606.73     46.47 o 
   3  -5  10      390.80      416.62     40.34 o 
   4  -5  10      115.52      225.94     48.38 o 
   5  -5  10      151.59      139.63     44.53 o 
   6  -5  10      135.19       63.77     35.18 o 
   7  -5  10      448.34      515.11     67.07 o 
   8  -5  10       98.48       57.72     34.63 o 
 -12  -4  10       24.91       23.09     42.33 o 
 -11  -4  10       39.18       48.38     43.98 o 
 -10  -4  10       40.58      112.70     46.73 o 
  -9  -4  10      455.81      475.52     64.32 o 
  -8  -4  10      121.30      102.25     40.68 o 
  -7  -4  10      363.69      323.61     33.01 o 
  -6  -4  10       44.36       61.04     27.49 o 
  -5  -4  10     1431.07     1416.68     87.96 o 
  -4  -4  10      171.24      264.42     40.68 o 
  -3  -4  10      173.43      205.60     39.86 o 
  -2  -4  10       17.63       19.80     18.00 o 
  -1  -4  10     1169.04     1266.35     62.28 o 
   0  -4  10      989.51      915.98     54.59 o 
   1  -4  10      387.89      312.39     34.32 o 
   2  -4  10      614.81      575.72     44.70 o 
   3  -4  10      581.42      732.80     70.92 o 
   4  -4  10       57.23       54.97     31.34 o 
   5  -4  10      294.31      326.00     51.13 o 
   6  -4  10      225.12      245.18     50.58 o 
   7  -4  10       20.66      -17.59     29.14 o 
   8  -4  10       21.63      -19.79     28.59 o 
 -12  -3  10       44.97       43.98     45.63 o 
 -11  -3  10      104.13      128.64     48.38 o 
 -10  -3  10      256.87      249.03     54.42 o 
  -9  -3  10       49.35       64.10     24.16 o 
  -8  -3  10      633.11      727.06     37.56 o 
  -7  -3  10      932.21      989.98     37.06 o 
  -6  -3  10      468.93      443.30     29.93 o 
  -5  -3  10      146.00      127.86     23.67 o 
  -4  -3  10      236.91      226.80     27.35 o 
  -3  -3  10      279.79      249.12     29.96 o 
  -2  -3  10      458.36      436.08     44.25 o 
  -1  -3  10      130.25       84.81     40.96 o 
   0  -3  10      477.71      415.67     65.14 o 
   1  -3  10     1018.39     1047.25     78.06 o 
   2  -3  10      157.33      124.24     34.63 o 
   3  -3  10      470.53      490.92     56.07 o 
   4  -3  10      130.21      111.05     35.18 o 
   5  -3  10      191.50      274.32     47.28 o 
   6  -3  10      121.54      106.65     39.03 o 
   7  -3  10      387.59      404.06     59.92 o 
   8  -3  10       58.90       43.86     40.13 o 
 -12  -2  10       81.12       65.42     44.53 o 
 -11  -2  10      175.37      136.34     48.38 o 
 -10  -2  10      333.19      375.47     59.37 o 
  -9  -2  10      228.29      252.00     32.31 o 
  -8  -2  10      734.89      678.71     36.18 o 
  -7  -2  10      233.31      212.68     19.49 o 
  -6  -2  10     1697.21     1953.48     66.50 o 
  -5  -2  10       96.37       61.96     20.89 o 
  -4  -2  10      706.59      696.89     48.38 o 
  -3  -2  10      199.81      300.97     32.09 o 
  -2  -2  10       78.74       85.60     21.73 o 
  -1  -2  10     1019.61      971.49     52.66 o 
   0  -2  10      500.13      513.46     57.17 o 
   1  -2  10      184.34      184.16     39.03 o 
   2  -2  10      509.40      446.94     53.87 o 
   3  -2  10      501.94      518.95     60.47 o 
   4  -2  10      517.95      492.57     57.72 o 
   5  -2  10      650.17      598.12     66.52 o 
   6  -2  10        2.61      -34.08     23.64 o 
   7  -2  10      257.26      230.89     45.63 o 
   8  -2  10      122.65      146.60     30.08 o 
 -12  -1  10      267.67      256.73     56.07 o 
 -11  -1  10       15.81       37.38     38.48 o 
 -10  -1  10      307.22      310.30     34.82 o 
  -9  -1  10        5.03       -7.67     19.63 o 
  -8  -1  10      554.42      477.64     26.33 o 
  -7  -1  10      545.17      582.56     28.22 o 
  -6  -1  10      505.59      480.52     25.24 o 
  -5  -1  10      860.18      815.64     37.98 o 
  -4  -1  10     1467.99     1472.94     65.64 o 
  -3  -1  10     1032.79     1219.32     81.36 o 
  -2  -1  10     1450.52     1719.58    101.70 o 
  -1  -1  10      558.07      631.10     60.47 o 
   0  -1  10      469.91      556.34     56.62 o 
   1  -1  10     1349.48     1479.90     95.10 o 
   2  -1  10     1915.64     1973.01    114.90 o 
   3  -1  10      686.78      706.96     66.52 o 
   4  -1  10      102.18       63.77     31.34 o 
   5  -1  10      299.93      291.36     48.93 o 
   6  -1  10      418.21      381.52     53.87 o 
   7  -1  10       19.92      -17.59     25.84 o 
   8  -1  10       16.87      -37.11     24.74 o 
 -12   0  10       33.81       15.94     42.33 o 
 -11   0  10      294.17      324.42     68.17 o 
 -10   0  10      164.05      176.12     29.51 o 
  -9   0  10      261.94      262.67     31.70 o 
  -8   0  10      738.72      763.88     37.43 o 
  -7   0  10     1065.29     1113.16     44.18 o 
  -6   0  10     2663.32     2726.90     74.66 o 
  -5   0  10      271.02      209.26     28.59 o 
  -4   0  10       30.97       29.26     16.70 o 
  -3   0  10      355.91      300.16     41.78 o 
  -2   0  10        6.04       34.63     23.64 o 
  -1   0  10      570.85      583.82     59.37 o 
   0   0  10     2415.67     2545.29    132.49 o 
   1   0  10     1249.03     1417.78     92.91 o 
   2   0  10      276.96      203.95     41.23 o 
   3   0  10       81.39       77.51     32.43 o 
   4   0  10     1013.44      950.50     78.61 o 
   5   0  10       86.69       88.51     35.18 o 
   6   0  10        7.98       21.99     26.94 o 
   7   0  10       66.80       87.88     26.04 o 
   8   0  10      724.86      713.01     70.92 o 
 -12   1  10      278.08      400.21     55.52 o 
 -11   1  10        8.32        6.05     30.79 o 
 -10   1  10      373.22      326.55     47.83 o 
  -9   1  10        4.88       -4.40     25.84 o 
  -8   1  10      533.03      397.19     35.37 o 
  -7   1  10      635.97      665.40     65.14 o 
  -6   1  10      366.89      373.36     43.98 o 
  -5   1  10      826.28      816.63     45.28 o 
  -4   1  10     1399.13     1558.67     63.16 o 
  -3   1  10     1064.61     1033.51     73.67 o 
  -2   1  10     1499.91     1772.36    102.80 o 
  -1   1  10      572.72      532.15     54.42 o 
   0   1  10      473.74      471.68     51.68 o 
   1   1  10     1365.53     1490.34     93.46 o 
   2   1  10     1795.39     1835.58    107.75 o 
   3   1  10      664.18      736.65     65.97 o 
   4   1  10      113.44       73.67     32.98 o 
   5   1  10      283.54      262.23     43.98 o 
   6   1  10      455.80      532.15     61.02 o 
   7   1  10       17.10       25.81     19.60 o 
   8   1  10       10.59       -2.20     29.69 o 
 -12   2  10       87.54      125.89     41.23 o 
 -11   2  10      175.19       85.76     37.93 o 
 -10   2  10      302.46      239.69     47.83 o 
  -9   2  10      181.58      293.56     46.18 o 
  -8   2  10      684.41      678.64     42.94 o 
  -7   2  10      199.42      234.55     28.73 o 
  -6   2  10     1606.71     1813.66     73.27 o 
  -5   2  10       92.56       84.92     40.96 o 
  -4   2  10      817.24      792.43     44.51 o 
  -3   2  10      223.30      270.50     29.12 o 
  -2   2  10       47.65       70.92     29.14 o 
  -1   2  10     1007.53      989.53     75.31 o 
   0   2  10      379.92      408.46     48.93 o 
   1   2  10      211.64      157.78     36.28 o 
   2   2  10      543.63      573.93     59.37 o 
   3   2  10      555.39      625.60     62.12 o 
   4   2  10      511.12      391.41     52.77 o 
   5   2  10      619.06      776.78     72.57 o 
   6   2  10        4.91       -1.09     18.78 o 
   7   2  10      235.47      203.90     42.33 o 
   8   2  10      120.32      111.05     42.33 o 
 -12   3  10       44.98       58.27     37.93 o 
 -11   3  10      123.65      165.47     42.88 o 
 -10   3  10      263.30      354.58     50.03 o 
  -9   3  10       59.83       32.62     21.28 o 
  -8   3  10      665.29      826.55     48.34 o 
  -7   3  10      923.31     1056.71     78.61 o 
  -6   3  10      476.20      491.40     47.55 o 
  -5   3  10      125.69      153.30     38.21 o 
  -4   3  10      234.97      165.27     24.73 o 
  -3   3  10      253.35      247.09     28.31 o 
  -2   3  10      402.13      388.77     33.15 o 
  -1   3  10      105.78       46.18     26.39 o 
   0   3  10      517.09      475.52     51.13 o 
   1   3  10     1004.90      855.39     67.62 o 
   2   3  10      179.56      174.27     37.93 o 
   3   3  10      423.14      474.97     55.52 o 
   4   3  10       95.90       97.30     34.08 o 
   5   3  10      172.51      177.02     40.13 o 
   6   3  10      100.51       95.04     28.04 o 
   7   3  10      371.26      345.24     52.23 o 
   8   3  10       70.85       79.16     37.93 o 
 -12   4  10       21.59       21.44     34.08 o 
 -11   4  10       38.76       68.72     36.28 o 
 -10   4  10       50.97       42.33     32.98 o 
  -9   4  10      437.06      388.07     36.92 o 
  -8   4  10      109.70      119.35     68.99 o 
  -7   4  10      359.30      343.01     32.85 o 
  -6   4  10       25.80       41.11     19.81 o 
  -5   4  10     1351.16     1371.39    127.81 o 
  -4   4  10      147.61      154.94     56.35 o 
  -3   4  10      218.79      200.29     27.14 o 
  -2   4  10        5.23       11.12     16.44 o 
  -1   4  10     1107.26     1216.02     83.01 o 
   0   4  10      929.38      810.87     67.07 o 
   1   4  10      369.86      249.58     41.78 o 
   2   4  10      627.94      512.36     56.07 o 
   3   4  10      589.30      584.37     59.92 o 
   4   4  10       53.39       80.81     33.53 o 
   5   4  10      245.47      293.98     35.73 o 
   6   4  10      235.78      278.64     33.43 o 
   7   4  10       18.27       28.59     31.88 o 
   8   4  10       26.19       -3.30     31.88 o 
 -12   5  10       21.97       29.14     35.73 o 
 -11   5  10      408.49      519.50     63.22 o 
 -10   5  10       39.15       78.61     36.83 o 
  -9   5  10       66.17       54.30     23.85 o 
  -8   5  10      287.79      368.73     37.47 o 
  -7   5  10     1587.47     1705.68     73.07 o 
  -6   5  10       69.64       43.70     25.01 o 
  -5   5  10       75.86       47.89     19.49 o 
  -4   5  10      301.98      323.72     33.10 o 
  -3   5  10      916.56      887.58     50.03 o 
  -2   5  10       33.85        4.76     15.49 o 
  -1   5  10      767.39      756.99     68.72 o 
   0   5  10      213.14      207.25     41.78 o 
   1   5  10      417.28      441.60     63.22 o 
   2   5  10      560.02      685.32     47.23 o 
   3   5  10      376.09      433.38     40.03 o 
   4   5  10      159.34      187.16     29.23 o 
   5   5  10      159.29      124.43     27.08 o 
   6   5  10      133.32       86.80     45.90 o 
   7   5  10      400.36      572.83     69.27 o 
   8   5  10      112.80       96.20     42.33 o 
 -11   6  10        7.90       47.28     35.18 o 
 -10   6  10       18.86       31.34     31.88 o 
  -9   6  10      624.97      662.44     48.57 o 
  -8   6  10      283.36      297.23     34.32 o 
  -7   6  10       27.25       49.64     22.74 o 
  -6   6  10      462.25      514.53     41.18 o 
  -5   6  10      147.66      139.52     26.22 o 
  -4   6  10      256.61      244.92     30.13 o 
  -3   6  10      708.04      583.80     70.37 o 
  -2   6  10      262.38      232.50     23.90 o 
  -1   6  10     1599.52     1638.43     58.56 o 
   0   6  10      774.15      814.02     50.52 o 
   1   6  10      184.56      176.08     27.86 o 
   2   6  10      127.13       75.00     45.90 o 
   3   6  10       61.78       55.52     20.86 o 
   4   6  10      241.98      195.91     26.74 o 
   5   6  10      231.16      206.13     25.94 o 
   6   6  10       54.56       53.80     21.27 o 
   7   6  10      219.58      299.38     51.40 o 
 -11   7  10      135.85       69.82     40.68 o 
 -10   7  10      263.97      270.09     37.11 o 
  -9   7  10        9.40       36.45     23.85 o 
  -8   7  10       76.67       66.94     25.07 o 
  -7   7  10      248.50      213.73     32.37 o 
  -6   7  10      606.63      649.29     95.65 o 
  -5   7  10      148.73      193.34     29.33 o 
  -4   7  10      130.61      160.41     27.18 o 
  -3   7  10      786.63      678.78     37.65 o 
  -2   7  10      632.60      651.23     36.84 o 
  -1   7  10      305.15      310.10     26.54 o 
   0   7  10      109.07      148.21     27.01 o 
   1   7  10      145.27      140.22     26.81 o 
   2   7  10      638.65      598.59     37.20 o 
   3   7  10      113.91      130.82     23.06 o 
   4   7  10       31.45       43.01     20.19 o 
   5   7  10      211.65      253.10     29.54 o 
   6   7  10      240.77      255.59     38.66 o 
   7   7  10      103.88      130.01     33.62 o 
 -10   8  10      146.67      200.50     34.82 o 
  -9   8  10       78.85       97.60     29.90 o 
  -8   8  10      379.26      427.09     42.63 o 
  -7   8  10      233.27      324.92     37.32 o 
  -6   8  10      148.60      100.07     41.23 o 
  -5   8  10      332.23      343.37     36.31 o 
  -4   8  10      139.05      170.08     23.59 o 
  -3   8  10      140.28      166.97     22.99 o 
  -2   8  10      175.50      166.66     36.56 o 
  -1   8  10      203.26      244.58     25.81 o 
   0   8  10     1834.17     1793.45     92.91 o 
   1   8  10      415.88      492.67     38.98 o 
   2   8  10       54.66       46.40     18.53 o 
   3   8  10      115.91      100.45     23.81 o 
   4   8  10      487.42      509.56     51.71 o 
   5   8  10       52.28       54.49     20.79 o 
   6   8  10       93.89       65.62     31.48 o 
 -10   9  10      279.80      273.49     39.64 o 
  -9   9  10       69.40       51.02     31.61 o 
  -8   9  10       66.50       75.59     28.38 o 
  -7   9  10       25.46       21.98     40.68 o 
  -6   9  10      823.87      925.18     71.74 o 
  -5   9  10       44.16       54.44     21.89 o 
  -4   9  10      175.80      174.31     37.72 o 
  -3   9  10        0.60       -4.10     18.86 o 
  -2   9  10      829.95      825.03     42.95 o 
  -1   9  10      118.64      109.21     22.85 o 
   0   9  10       48.17       43.18     15.20 o 
   1   9  10      140.60      153.19     23.30 o 
   2   9  10      790.92      776.86     49.00 o 
   3   9  10       37.02       41.63     20.74 o 
   4   9  10        9.12       46.18     32.26 o 
   5   9  10       44.23       46.25     23.21 o 
   6   9  10      367.28      396.32     47.13 o 
  -9  10  10       46.06       48.93     28.77 o 
  -8  10  10      158.61      136.99     46.73 o 
  -7  10  10        4.69      -19.16     22.54 o 
  -6  10  10      334.14      336.53     39.45 o 
  -5  10  10        1.72        7.23     18.55 o 
  -4  10  10      530.54      633.84     52.22 o 
  -3  10  10      110.08      103.83     21.25 o 
  -2  10  10       24.12       12.41     17.12 o 
  -1  10  10      193.76      176.02     20.45 o 
   0  10  10      492.35      467.64     29.04 o 
   1  10  10       32.58       -2.31     16.35 o 
   2  10  10        5.18       -6.61     17.24 o 
   3  10  10      102.09      109.88     24.88 o 
   4  10  10      437.52      439.29     44.59 o 
   5  10  10      132.31       58.61     22.86 o 
  -8  11  10      107.46      178.89     35.75 o 
  -7  11  10      360.86      294.67     39.21 o 
  -6  11  10      248.90      204.78     35.94 o 
  -5  11  10       52.18       23.20     19.73 o 
  -4  11  10       77.53       95.65     22.90 o 
  -3  11  10      195.06      201.94     42.80 o 
  -2  11  10      358.47      333.21     31.83 o 
  -1  11  10      118.76      172.38     27.41 o 
   0  11  10      175.88      197.61     26.90 o 
   1  11  10      144.45      151.34     32.56 o 
   2  11  10      249.44      217.08     28.67 o 
   3  11  10       32.50       15.61     19.88 o 
   4  11  10       32.90       37.15     25.58 o 
  -7  12  10       50.68       26.68     29.51 o 
  -6  12  10       65.77       29.67     26.85 o 
  -5  12  10      403.79      383.78     33.50 o 
  -4  12  10       73.45       84.33     22.97 o 
  -3  12  10       36.65       24.92     18.30 o 
  -2  12  10       29.78       32.57     19.04 o 
  -1  12  10      348.91      363.20     33.17 o 
   0  12  10      242.56      236.83     28.63 o 
   1  12  10      135.05      132.94     25.29 o 
   2  12  10       26.97       34.35     21.00 o 
   3  12  10      101.13      108.02     25.37 o 
  -5  13  10       39.61       35.69     20.96 o 
  -4  13  10       40.26       41.78     20.96 o 
  -3  13  10      190.94      159.73     26.11 o 
  -2  13  10       46.50       51.82     21.68 o 
  -1  13  10       90.64      100.06     24.36 o 
   0  13  10       49.85       41.90     23.09 o 
   1  13  10       86.01       60.95     28.08 o 
   3 -10  11       49.64       61.57     45.08 o 
  -9  -9  11      163.76       41.23     44.53 o 
  -6  -9  11       41.21       22.54     32.98 o 
  -5  -9  11      518.17      525.00     61.57 o 
   2  -9  11       62.15       71.47     42.33 o 
   3  -9  11      579.89      572.83     75.31 o 
   4  -9  11       91.04      122.04     48.93 o 
 -10  -8  11       64.80       41.78     41.23 o 
  -9  -8  11      209.91      181.96     54.42 o 
  -6  -8  11       20.67       10.45     29.14 o 
  -5  -8  11      326.30      313.35     51.13 o 
  -4  -8  11        0.27       26.39     32.43 o 
  -3  -8  11      615.18      531.60     63.77 o 
   1  -8  11      544.00      572.83     70.92 o 
   2  -8  11       66.62       58.82     39.58 o 
   3  -8  11       31.43       10.99     35.18 o 
   4  -8  11      183.12      119.84     46.73 o 
   5  -8  11      218.21      274.87     58.82 o 
 -10  -7  11      128.27       57.72     45.08 o 
  -9  -7  11      168.27      177.57     49.48 o 
  -8  -7  11       89.00       34.63     38.48 o 
  -6  -7  11      524.51      701.47     65.42 o 
  -5  -7  11      887.76      883.43     73.12 o 
  -4  -7  11      273.87      295.76     47.83 o 
  -3  -7  11      518.52      405.16     54.97 o 
  -2  -7  11      432.04      516.21     61.57 o 
  -1  -7  11      608.05      654.74     69.27 o 
   0  -7  11       33.27       28.04     33.53 o 
   1  -7  11      194.80      181.96     46.73 o 
   2  -7  11      147.83      145.13     45.63 o 
   3  -7  11      288.05      290.81     56.07 o 
   4  -7  11       59.89      -10.99     28.04 o 
   6  -7  11       47.20       26.94     35.18 o 
 -11  -6  11       73.37       53.87     45.08 o 
 -10  -6  11        8.79       37.38     39.03 o 
  -9  -6  11      360.24      363.93     61.57 o 
  -8  -6  11      603.08      683.33     75.86 o 
  -6  -6  11       12.84       29.69     28.04 o 
  -5  -6  11      146.83      203.40     42.88 o 
  -4  -6  11     1182.44     1279.79     87.96 o 
  -3  -6  11        9.78       48.93     30.79 o 
  -2  -6  11      335.93      435.39     57.72 o 
  -1  -6  11       13.67       34.89     22.85 o 
   0  -6  11      602.98      561.30     47.09 o 
   1  -6  11      201.22      234.73     46.73 o 
   2  -6  11       54.02       35.97     22.92 o 
   3  -6  11       44.50       40.86     32.98 o 
   4  -6  11       71.99       37.93     34.08 o 
   5  -6  11       97.59       49.48     38.48 o 
   6  -6  11      136.97      107.75     42.88 o 
 -11  -5  11       58.55       38.48     43.43 o 
 -10  -5  11      554.74      666.28     80.26 o 
  -9  -5  11      131.07      119.29     46.18 o 
  -8  -5  11       16.24       31.88     35.18 o 
  -7  -5  11      123.57       76.14     45.63 o 
  -6  -5  11      804.04      791.62     69.27 o 
  -5  -5  11       85.74      108.30     34.63 o 
  -4  -5  11      190.46      183.06     39.58 o 
  -3  -5  11      325.38      338.83     37.05 o 
  -2  -5  11     1302.07     1345.32     67.53 o 
  -1  -5  11       12.25       14.60     19.99 o 
   0  -5  11       92.17      133.41     28.55 o 
   1  -5  11      167.74      235.76     33.93 o 
   2  -5  11      315.30      310.54     37.86 o 
   3  -5  11      155.38      172.62     42.33 o 
   4  -5  11      138.45      155.03     43.43 o 
   5  -5  11      155.07      172.62     46.18 o 
   6  -5  11      117.39      157.78     45.08 o 
   7  -5  11       56.25       74.76     39.58 o 
 -11  -4  11       11.77        1.10     40.13 o 
 -10  -4  11      265.71      339.19     61.02 o 
  -9  -4  11       15.57       16.75     23.89 o 
  -8  -4  11      943.59      823.79     55.18 o 
  -7  -4  11      184.91      155.57     22.89 o 
  -6  -4  11      349.25      480.18     43.43 o 
  -5  -4  11      941.90      898.63     53.53 o 
  -4  -4  11     1007.08     1025.30     58.56 o 
  -3  -4  11      118.09      108.03     26.04 o 
  -2  -4  11       13.78       16.66     19.79 o 
  -1  -4  11       43.14       59.04     22.54 o 
   0  -4  11      129.91      141.45     28.77 o 
   1  -4  11       47.06       56.50     22.32 o 
   2  -4  11      360.62      421.10     55.52 o 
   3  -4  11       81.02      155.03     39.58 o 
   4  -4  11      718.54      824.06     78.06 o 
   5  -4  11       47.38       44.53     30.79 o 
   6  -4  11       54.21      128.09     41.78 o 
   7  -4  11       86.69       59.92     38.48 o 
 -12  -3  11       72.30       73.67     48.38 o 
 -11  -3  11      102.54      118.19     50.03 o 
 -10  -3  11      397.61      423.85     64.87 o 
  -9  -3  11       79.36       83.47     26.79 o 
  -8  -3  11       39.91       26.21     18.25 o 
  -7  -3  11       57.60       58.90     26.84 o 
  -6  -3  11      579.24      519.79     50.85 o 
  -5  -3  11      206.91      274.85     32.63 o 
  -4  -3  11      128.72      115.41     25.65 o 
  -3  -3  11     1414.32     1378.00     67.13 o 
  -2  -3  11     1316.35     1298.35     65.42 o 
  -1  -3  11      452.45      452.23     49.75 o 
   0  -3  11       17.75       13.74     27.49 o 
   1  -3  11      348.58      321.60     50.03 o 
   2  -3  11      433.35      513.46     62.12 o 
   3  -3  11      520.15      489.27     62.67 o 
   4  -3  11      186.47      182.51     43.98 o 
   5  -3  11      150.84      123.14     42.88 o 
   6  -3  11      109.34       80.81     36.83 o 
   7  -3  11       88.36       13.19     32.43 o 
 -12  -2  11      111.51      100.05     48.93 o 
 -11  -2  11       86.45      116.54     48.93 o 
 -10  -2  11      103.56      113.25     44.53 o 
  -9  -2  11      167.99      142.88     26.42 o 
  -8  -2  11      133.46      102.17     21.52 o 
  -7  -2  11      410.23      416.39     25.97 o 
  -6  -2  11       78.62       21.19     20.18 o 
  -5  -2  11      277.90      299.64     36.01 o 
  -4  -2  11     1889.61     1671.71     82.74 o 
  -3  -2  11        6.76       17.17     18.94 o 
  -2  -2  11      796.31      649.24     64.32 o 
  -1  -2  11       85.07      135.79     37.38 o 
   0  -2  11      622.76      872.99     74.21 o 
   1  -2  11      670.74      649.24     65.97 o 
   2  -2  11       87.94       95.65     33.53 o 
   3  -2  11      275.54      320.50     50.03 o 
   4  -2  11      427.51      421.10     57.72 o 
   5  -2  11      266.43      277.62     48.93 o 
   6  -2  11       54.37       79.16     35.18 o 
   7  -2  11       72.22       70.37     37.93 o 
 -10  -1  11      504.65      441.44     53.87 o 
  -9  -1  11      138.34      163.27     38.48 o 
  -8  -1  11       14.35       -9.88     33.81 o 
  -7  -1  11      539.97      500.13     37.61 o 
  -6  -1  11      232.86      205.45     28.37 o 
  -5  -1  11      241.74      299.61     46.73 o 
  -4  -1  11      925.27      754.24     67.62 o 
  -3  -1  11      722.62      697.07     65.97 o 
  -2  -1  11      983.06     1176.44     85.21 o 
  -1  -1  11      250.29      304.01     47.83 o 
   0  -1  11      103.94      141.28     37.93 o 
   1  -1  11       84.41       76.41     32.98 o 
   2  -1  11       39.27       20.89     26.39 o 
   3  -1  11      797.89      729.50     72.57 o 
   4  -1  11       42.51       58.27     34.63 o 
   5  -1  11       91.08       88.51     37.93 o 
   6  -1  11       44.10       52.77     35.73 o 
   7  -1  11      199.63      235.29     51.68 o 
 -11   0  11      215.87      276.52     48.38 o 
 -10   0  11      328.87      330.39     50.58 o 
  -9   0  11      157.93      191.31     41.23 o 
  -8   0  11        1.79       -3.81     18.22 o 
  -7   0  11        3.32        7.34     17.29 o 
  -6   0  11       21.00        0.28     17.48 o 
  -5   0  11     1219.66     1426.02     62.97 o 
  -4   0  11      518.91      586.02     59.92 o 
  -3   0  11      624.79      657.49     64.87 o 
  -2   0  11      196.14      188.01     38.48 o 
  -1   0  11      473.62      514.56     57.72 o 
   0   0  11      118.73      194.61     41.78 o 
   1   0  11      712.40      846.60     75.86 o 
   2   0  11        0.90       -8.25     22.54 o 
   3   0  11      166.91      200.65     45.63 o 
   4   0  11      531.19      660.24     70.37 o 
   5   0  11      396.02      581.07     66.52 o 
   6   0  11       56.94       85.76     39.03 o 
   7   0  11        4.08      -13.79     21.90 o 
 -12   1  11       94.57       64.32     38.48 o 
 -11   1  11      329.21      414.50     56.62 o 
 -10   1  11      452.15      534.90     59.92 o 
  -9   1  11      188.06      210.00     43.43 o 
  -8   1  11       25.76        7.51     19.00 o 
  -7   1  11      545.72      537.35     84.11 o 
  -6   1  11      204.80      244.89     28.76 o 
  -5   1  11      201.27      168.53     26.75 o 
  -4   1  11      810.85      754.87     71.47 o 
  -3   1  11      724.45      733.90     67.62 o 
  -2   1  11      926.91     1025.26     78.61 o 
  -1   1  11      407.50      367.78     50.58 o 
   0   1  11       71.47      131.39     35.18 o 
   1   1  11       68.72       -4.95     23.09 o 
   2   1  11       51.04       38.48     29.14 o 
   3   1  11      757.52      715.21     69.27 o 
   4   1  11       23.80       15.39     26.94 o 
   5   1  11       93.17       98.95     37.38 o 
   6   1  11       51.71       28.04     30.79 o 
   7   1  11      203.55      203.16     33.37 o 
 -12   2  11      121.02      125.34     43.43 o 
 -11   2  11      100.75      108.85     39.58 o 
 -10   2  11      119.82      172.62     43.43 o 
  -9   2  11      177.39      149.53     40.13 o 
  -8   2  11      110.02       80.13     22.74 o 
  -7   2  11      413.60      423.67     36.70 o 
  -6   2  11       60.52       43.67     24.19 o 
  -5   2  11      337.11      292.21     31.88 o 
  -4   2  11     1904.41     1687.15    102.80 o 
  -3   2  11       16.93       29.69     26.94 o 
  -2   2  11      690.35      742.70     65.42 o 
  -1   2  11       51.41       19.24     26.94 o 
   0   2  11      557.61      684.43     64.87 o 
   1   2  11      625.24      660.24     65.97 o 
   2   2  11       69.74       71.47     32.43 o 
   3   2  11      256.85      236.39     46.73 o 
   4   2  11      389.65      520.60     63.77 o 
   5   2  11      242.32      303.46     52.23 o 
   6   2  11       35.73       44.33     22.12 o 
   7   2  11       68.37       94.15     29.96 o 
 -12   3  11       77.97       59.92     38.48 o 
 -11   3  11      103.53       89.06     41.23 o 
 -10   3  11      360.86      334.24     51.13 o 
  -9   3  11       81.23       90.71     24.88 o 
  -8   3  11       30.68       31.68     34.63 o 
  -7   3  11       91.94       45.32     22.29 o 
  -6   3  11      489.30      477.39     39.07 o 
  -5   3  11      205.03      271.79     47.00 o 
  -4   3  11      156.72      159.46     26.04 o 
  -3   3  11     1246.10     1289.23     61.59 o 
  -2   3  11     1477.70     1400.74     93.46 o 
  -1   3  11      433.21      416.15     52.23 o 
   0   3  11        4.34      -26.39     21.44 o 
   1   3  11      308.63      288.06     44.53 o 
   2   3  11      356.60      296.31     45.63 o 
   3   3  11      535.89      561.28     61.57 o 
   4   3  11      166.18      186.91     40.13 o 
   5   3  11      149.50      148.98     40.68 o 
   6   3  11       84.62       79.16     25.23 o 
   7   3  11      108.98      126.44     42.88 o 
 -11   4  11       12.48      -36.83     30.24 o 
 -10   4  11      266.02      272.67     48.93 o 
  -9   4  11       24.50      -13.84     19.42 o 
  -8   4  11      997.67     1088.16     58.89 o 
  -7   4  11      167.45      138.67     36.01 o 
  -6   4  11      352.54      353.75     35.49 o 
  -5   4  11      907.08      931.79     57.72 o 
  -4   4  11     1082.01     1251.76     84.66 o 
  -3   4  11       95.20      119.60     25.46 o 
  -2   4  11       18.39       36.28     28.59 o 
  -1   4  11       56.35       23.09     25.29 o 
   0   4  11       62.63       58.82     28.04 o 
   1   4  11       46.53       63.77     30.79 o 
   2   4  11      369.74      391.96     54.97 o 
   3   4  11       55.99       78.06     32.98 o 
   4   4  11      646.20      500.26     61.02 o 
   5   4  11       55.06       47.63     23.98 o 
   6   4  11       52.46       44.44     46.18 o 
   7   4  11       80.26       53.87     37.93 o 
 -11   5  11       56.56        0.00     32.98 o 
 -10   5  11      559.45      462.33     62.67 o 
  -9   5  11      126.22       97.38     38.21 o 
  -8   5  11       17.67       21.44     22.16 o 
  -7   5  11      111.54       72.58     32.43 o 
  -6   5  11      814.43      836.89     51.59 o 
  -5   5  11      100.90      102.98     25.12 o 
  -4   5  11      178.57      136.76     26.63 o 
  -3   5  11      380.72      463.14     39.12 o 
  -2   5  11     1237.31     1313.28     64.33 o 
  -1   5  11        8.40        2.75     24.19 o 
   0   5  11       78.10       83.56     32.98 o 
   1   5  11      162.65      137.43     38.48 o 
   2   5  11      337.08      433.19     56.62 o 
   3   5  11      174.48      218.25     46.18 o 
   4   5  11      147.54      142.64     28.52 o 
   5   5  11      124.70      148.72     30.29 o 
   6   5  11       80.61      107.67     28.13 o 
   7   5  11       46.74       29.69     40.13 o 
 -11   6  11       77.35       51.13     40.68 o 
 -10   6  11        7.66       76.41     40.68 o 
  -9   6  11      366.71      425.20     42.16 o 
  -8   6  11      644.26      734.37     51.66 o 
  -7   6  11      629.34      633.70     88.51 o 
  -6   6  11       19.49        3.19     19.49 o 
  -5   6  11      155.17      130.71     39.03 o 
  -4   6  11     1068.14     1047.31     58.17 o 
  -3   6  11       16.35       91.84     42.60 o 
  -2   6  11      353.01      371.08     38.09 o 
  -1   6  11       24.26       84.11     34.63 o 
   0   6  11      558.80      579.43     62.12 o 
   1   6  11      227.67      173.72     41.23 o 
   2   6  11       38.26       25.06     36.56 o 
   3   6  11       40.77       76.47     25.74 o 
   4   6  11       49.15       -2.38     19.54 o 
   5   6  11      119.39      138.11     30.25 o 
   6   6  11      128.56      108.85     43.98 o 
 -10   7  11      151.37      134.14     42.88 o 
  -9   7  11      175.36      188.73     40.41 o 
  -8   7  11       78.66       63.05     31.34 o 
  -7   7  11      225.93      183.46     71.74 o 
  -6   7  11      489.58      438.73     48.93 o 
  -5   7  11      892.58      911.41     55.70 o 
  -4   7  11      321.78      332.74     37.68 o 
  -3   7  11      459.27      447.78     40.94 o 
  -2   7  11      440.93      473.86     40.59 o 
  -1   7  11      531.88      507.06     53.05 o 
   0   7  11       18.05       23.14     21.68 o 
   1   7  11      230.99      207.89     32.63 o 
   2   7  11      102.46       89.23     26.75 o 
   3   7  11      310.42      256.71     32.27 o 
   4   7  11       51.51       86.59     23.04 o 
   5   7  11       82.99       79.26     24.25 o 
   6   7  11       42.60      -20.07     25.27 o 
 -10   8  11       67.38       57.01     29.33 o 
  -9   8  11      222.10      265.80     70.09 o 
  -8   8  11        7.49       26.44     31.34 o 
  -7   8  11      418.24      382.80     76.41 o 
  -6   8  11       15.15       35.46     25.41 o 
  -5   8  11      319.16      297.87     38.61 o 
  -4   8  11        2.18      -17.42     20.11 o 
  -3   8  11      589.36      459.33     41.53 o 
  -2   8  11      204.59      171.61     34.62 o 
  -1   8  11      306.38      306.14     31.24 o 
   0   8  11      282.26      186.05     33.04 o 
   1   8  11      500.92      431.49     43.73 o 
   2   8  11       63.84       77.97     21.86 o 
   3   8  11       37.36       78.02     21.89 o 
   4   8  11      173.09      225.41     28.55 o 
   5   8  11      212.81      212.07     29.85 o 
  -9   9  11      192.24      230.07     36.53 o 
  -8   9  11       26.96       16.70     25.65 o 
  -7   9  11      235.71      308.61     39.45 o 
  -6   9  11       43.43       58.60     26.22 o 
  -5   9  11      474.92      494.48     86.86 o 
  -4   9  11      151.33      171.98     26.27 o 
  -3   9  11      297.72      347.28     31.93 o 
  -2   9  11       37.32       18.78     27.58 o 
  -1   9  11      671.87      512.22     54.00 o 
   0   9  11      371.71      363.85     31.85 o 
   1   9  11       93.75      147.29     24.84 o 
   2   9  11       73.12       31.49     19.76 o 
   3   9  11      509.36      480.12     37.24 o 
   4   9  11       86.82      111.50     25.06 o 
  -8  10  11       18.92       -9.82     25.23 o 
  -7  10  11      222.42      226.18     40.68 o 
  -6  10  11       19.08       31.71     25.58 o 
  -5  10  11      187.95      164.18     26.47 o 
  -4  10  11      192.13      247.86     28.46 o 
  -3  10  11      189.84      176.92     26.22 o 
  -2  10  11      250.73      233.16     28.31 o 
  -1  10  11       33.54       37.01     16.80 o 
   0  10  11       26.89       42.75     19.70 o 
   1  10  11      793.41      887.51     56.59 o 
   2  10  11       84.69      125.75     25.49 o 
   3  10  11       46.30       83.12     24.31 o 
   4  10  11       92.16      117.13     26.76 o 
  -7  11  11       96.12       62.83     31.03 o 
  -6  11  11      148.73      186.10    100.33 o 
  -5  11  11      176.43      181.48     27.19 o 
  -4  11  11       70.54       48.35     22.68 o 
  -3  11  11       27.38       43.08     23.02 o 
  -2  11  11      224.54      193.91     27.14 o 
  -1  11  11      522.37      554.77     39.05 o 
   0  11  11       96.15      104.84     23.73 o 
   1  11  11       73.43       60.66     21.87 o 
   2  11  11       86.58       77.73     23.87 o 
  -5  12  11      142.92      177.23     28.90 o 
  -4  12  11      166.88      173.78     32.02 o 
  -3  12  11       47.27       57.55     21.70 o 
  -2  12  11      122.86       87.80     24.16 o 
  -1  12  11       15.53       28.09     21.50 o 
   0  12  11      116.70       78.63     28.73 o 
   1  12  11       16.26       18.21     20.93 o 
  -5 -11  12      151.62      163.27     49.48 o 
  -5 -10  12      100.22       62.12     39.03 o 
  -4 -10  12      258.41      377.12     61.02 o 
  -6  -9  12      379.85      405.71     58.27 o 
  -5  -9  12       22.38       35.73     36.28 o 
  -4  -9  12      179.85      218.25     46.73 o 
  -3  -9  12      115.03       75.31     41.23 o 
  -2  -9  12       80.30       74.76     39.58 o 
   1  -9  12      142.94      135.24     51.13 o 
   2  -9  12       30.43       63.77     43.43 o 
   3  -9  12       55.88       37.38     42.88 o 
  -6  -8  12       39.63       53.32     37.93 o 
  -5  -8  12      114.27       73.12     35.18 o 
  -4  -8  12      231.86      165.47     45.08 o 
  -3  -8  12      128.09       63.22     35.18 o 
  -2  -8  12      602.10      636.05     72.57 o 
  -1  -8  12      737.90      798.22     81.36 o 
   0  -8  12      150.71      202.13     37.39 o 
   1  -8  12        8.83        7.70     34.08 o 
   2  -8  12       89.05      135.79     49.48 o 
   3  -8  12       44.46       96.20     46.18 o 
   4  -8  12       42.85       18.10     25.44 o 
  -9  -7  12       21.80       -7.15     40.68 o 
  -6  -7  12      392.09      335.89     53.32 o 
  -5  -7  12      236.17      144.58     42.88 o 
  -4  -7  12      117.85       98.40     36.28 o 
  -3  -7  12      227.68      197.36     45.63 o 
  -2  -7  12      411.07      419.37     71.19 o 
  -1  -7  12      225.51      170.24     33.54 o 
   0  -7  12      358.90      350.63     42.32 o 
   1  -7  12      410.16      305.71     41.33 o 
   2  -7  12      285.68      320.54     42.37 o 
   3  -7  12       73.80       53.79     31.88 o 
   4  -7  12      256.37      324.35     59.92 o 
 -10  -6  12       72.88       74.76     44.53 o 
  -9  -6  12      147.09      190.21     52.23 o 
  -6  -6  12      191.04      254.53     48.93 o 
  -5  -6  12      143.33      101.70     38.48 o 
  -4  -6  12      120.58      112.47     27.63 o 
  -3  -6  12      614.88      687.54     52.52 o 
  -2  -6  12      115.83      137.74     30.68 o 
  -1  -6  12       46.39       43.27     25.41 o 
   0  -6  12      966.70      963.58     64.11 o 
   1  -6  12      125.32       88.04     47.83 o 
   2  -6  12      159.02      136.04     32.37 o 
   3  -6  12       48.84       56.07     37.93 o 
   4  -6  12       47.51       76.41     40.13 o 
   5  -6  12      178.25      209.45     52.23 o 
 -10  -5  12       48.05       54.97     43.98 o 
  -9  -5  12      522.92      556.09     50.31 o 
  -8  -5  12      214.54      239.69     50.03 o 
  -7  -5  12      204.62      246.59     58.55 o 
  -6  -5  12      133.59      129.06     29.15 o 
  -5  -5  12      630.35      736.73     52.44 o 
  -4  -5  12      161.22      157.66     42.88 o 
  -3  -5  12        2.82       -4.60     19.22 o 
  -2  -5  12      581.23      685.10     59.92 o 
  -1  -5  12     1383.63     1388.21    115.72 o 
   0  -5  12        4.35       -2.96     21.60 o 
   1  -5  12       37.18       47.13     25.59 o 
   2  -5  12      169.23       95.10     37.38 o 
   3  -5  12      269.92      210.00     48.38 o 
   4  -5  12       11.40       -8.25     31.88 o 
   5  -5  12       73.95       81.36     41.23 o 
 -10  -4  12       88.88      133.59     48.93 o 
  -9  -4  12        7.78        4.84     24.68 o 
  -8  -4  12       83.41       54.75     37.38 o 
  -7  -4  12      721.97      816.67     53.37 o 
  -6  -4  12      427.67      426.46     41.40 o 
  -5  -4  12       22.75       21.57     21.57 o 
  -4  -4  12        2.80       13.45     21.12 o 
  -3  -4  12     1305.29     1497.45     75.05 o 
  -2  -4  12      116.10       98.50     30.79 o 
  -1  -4  12      114.79      123.12     29.08 o 
   0  -4  12        6.27      -19.59     21.16 o 
   1  -4  12      599.25      662.44     71.47 o 
   2  -4  12      302.43      335.34     56.07 o 
   3  -4  12       76.76      128.09     43.43 o 
   4  -4  12       83.19      133.59     43.43 o 
   5  -4  12       88.75      101.15     41.23 o 
   6  -4  12       75.15       81.36     41.23 o 
 -11  -3  12        6.47       10.45     41.23 o 
 -10  -3  12       54.78      150.08     50.03 o 
  -9  -3  12      835.71      900.56     61.02 o 
  -8  -3  12      329.41      334.45     38.87 o 
  -7  -3  12      411.71      451.89     41.56 o 
  -6  -3  12       67.08       40.70     29.96 o 
  -5  -3  12      477.98      526.49     43.14 o 
  -4  -3  12      341.51      249.44     39.03 o 
  -3  -3  12      208.92      189.88     46.45 o 
  -2  -3  12      151.17      136.48     28.57 o 
  -1  -3  12     1376.56     1325.42     96.75 o 
   0  -3  12      230.39      229.24     47.28 o 
   1  -3  12      109.53      145.13     40.13 o 
   2  -3  12       17.83       42.88     35.18 o 
   3  -3  12      146.63      152.83     43.98 o 
   4  -3  12      216.17      205.60     48.93 o 
   5  -3  12       35.43        2.75     28.04 o 
   6  -3  12      189.66      151.18     46.18 o 
  -9  -2  12        9.18       -0.12     21.36 o 
  -8  -2  12      202.42      256.45     33.73 o 
  -7  -2  12      401.00      410.51     38.95 o 
  -6  -2  12      757.30      854.21     54.98 o 
  -5  -2  12      118.31       85.96     25.97 o 
  -4  -2  12       55.08       36.59     21.84 o 
  -3  -2  12     1164.62     1137.96     87.41 o 
  -2  -2  12      667.92      663.54     68.72 o 
  -1  -2  12       88.91       50.58     32.98 o 
   0  -2  12      935.26     1007.12     84.66 o 
   1  -2  12       87.62       41.78     31.88 o 
   2  -2  12     1266.30     1306.18     98.40 o 
   3  -2  12       22.09       35.73     31.34 o 
   4  -2  12       54.64       46.73     34.63 o 
   5  -2  12      139.31      144.58     43.43 o 
   6  -2  12       58.52      103.90     41.23 o 
 -10  -1  12      175.07      175.92     41.78 o 
  -9  -1  12      222.24      197.36     45.08 o 
  -8  -1  12      305.16      327.58     34.00 o 
  -7  -1  12       35.77      -20.15     17.68 o 
  -6  -1  12      257.41      206.70     41.23 o 
  -5  -1  12      757.72      835.60     73.12 o 
  -4  -1  12      738.58      714.66     68.17 o 
  -3  -1  12       15.70        6.05     24.19 o 
  -2  -1  12      135.97      207.80     45.63 o 
  -1  -1  12       78.85       72.02     34.63 o 
   0  -1  12      713.82      893.88     79.16 o 
   1  -1  12      195.06      185.26     45.08 o 
   2  -1  12      212.26      200.65     45.08 o 
   3  -1  12      181.95      182.51     45.08 o 
   4  -1  12      469.32      420.00     61.02 o 
   5  -1  12       20.05       39.58     33.53 o 
   6  -1  12       71.10      139.08     43.43 o 
 -11   0  12       95.36       58.27     39.03 o 
 -10   0  12      265.99      242.98     49.48 o 
  -9   0  12       23.94       -3.85     28.04 o 
  -8   0  12      592.43      550.50     97.85 o 
  -7   0  12      104.32       74.71     23.67 o 
  -6   0  12       56.34       45.03     21.05 o 
  -5   0  12       11.30        1.65     25.84 o 
  -4   0  12      323.17      176.47     43.98 o 
  -3   0  12        3.59        8.80     27.49 o 
  -2   0  12     1810.00     1732.78    109.95 o 
  -1   0  12      884.47      857.04     75.86 o 
   0   0  12       38.57        7.70     24.74 o 
   1   0  12       58.42       79.16     35.18 o 
   2   0  12      286.59      239.14     46.18 o 
   3   0  12        3.04      -26.39     23.64 o 
   4   0  12       33.37        7.70     28.59 o 
   5   0  12       20.79      -21.99     25.29 o 
   6   0  12      478.15      503.01     67.62 o 
 -11   1  12       88.15       47.83     38.48 o 
 -10   1  12      199.95      230.34     47.83 o 
  -9   1  12      204.09      145.68     41.78 o 
  -8   1  12      296.54      313.40     73.12 o 
  -7   1  12       19.49        6.93     20.20 o 
  -6   1  12      268.74      291.99     36.56 o 
  -5   1  12      697.82      720.69     48.34 o 
  -4   1  12      775.19      761.39     70.37 o 
  -3   1  12       27.28       13.19     27.49 o 
  -2   1  12       90.85      102.80     37.93 o 
  -1   1  12      100.74      116.54     40.13 o 
   0   1  12      733.51      963.14     83.56 o 
   1   1  12      212.10      136.34     39.58 o 
   2   1  12      177.35      151.73     43.43 o 
   3   1  12      198.50      196.26     45.08 o 
   4   1  12      464.56      344.69     53.87 o 
   5   1  12       12.04       26.94     32.98 o 
   6   1  12       76.10       81.36     40.13 o 
 -11   2  12      241.63      327.09     54.97 o 
 -10   2  12       19.56       34.63     34.63 o 
  -9   2  12        2.31        6.60     30.79 o 
  -8   2  12      151.07      170.56     30.86 o 
  -7   2  12      373.39      349.65     69.27 o 
  -6   2  12      776.95      832.79     52.44 o 
  -5   2  12      120.12       91.91     32.16 o 
  -4   2  12      111.29      107.08     25.44 o 
  -3   2  12     1171.02     1043.95     82.46 o 
  -2   2  12      725.90      659.14     65.97 o 
  -1   2  12       96.16       65.42     33.53 o 
   0   2  12      866.75      876.83     78.61 o 
   1   2  12       50.19       18.69     30.24 o 
   2   2  12     1333.38     1419.43    102.80 o 
   3   2  12       36.96      119.84     39.58 o 
   4   2  12       78.87       98.40     38.48 o 
   5   2  12      156.17      166.57     46.73 o 
   6   2  12       68.54       57.72     39.58 o 
 -11   3  12       12.44       34.08     36.83 o 
 -10   3  12       58.04      151.73     43.98 o 
  -9   3  12      837.23      933.20     57.33 o 
  -8   3  12      323.42      349.87     75.31 o 
  -7   3  12      419.28      466.33     42.24 o 
  -6   3  12       45.28       27.33     21.73 o 
  -5   3  12      457.50      457.30     40.40 o 
  -4   3  12      361.27      349.53     87.13 o 
  -3   3  12      244.16      255.63     46.18 o 
  -2   3  12      188.79      189.11     42.33 o 
  -1   3  12     1339.19     1207.23     89.61 o 
   0   3  12      285.48      285.86     50.03 o 
   1   3  12       89.90       88.51     34.63 o 
   2   3  12       33.15       49.48     32.98 o 
   3   3  12      114.39       99.50     35.73 o 
   4   3  12      210.86      216.05     45.63 o 
   5   3  12       54.32       43.43     34.08 o 
   6   3  12      165.48      177.02     33.23 o 
 -10   4  12       99.29      138.53     44.53 o 
  -9   4  12        3.08       13.29     21.90 o 
  -8   4  12       72.71       82.19     26.82 o 
  -7   4  12      746.21      803.80     52.66 o 
  -6   4  12      448.47      411.93     41.23 o 
  -5   4  12       27.77        5.31     19.78 o 
  -4   4  12        7.11      -14.64     18.07 o 
  -3   4  12     1467.51     1508.22     71.27 o 
  -2   4  12      115.45       79.71     36.28 o 
  -1   4  12      105.68      117.64     37.93 o 
   0   4  12        8.24       51.13     32.98 o 
   1   4  12      625.40      683.33     69.27 o 
   2   4  12      290.29      267.17     51.13 o 
   3   4  12       89.99       40.13     30.79 o 
   4   4  12       64.72       61.02     34.63 o 
   5   4  12       86.28       88.56     30.51 o 
   6   4  12       68.34       30.25     25.01 o 
 -10   5  12       45.10       59.92     36.28 o 
  -9   5  12      507.09      544.09     48.34 o 
  -8   5  12      221.07      266.43     35.92 o 
  -7   5  12      191.46      197.87     32.16 o 
  -6   5  12      148.25      208.10     31.28 o 
  -5   5  12      733.25      844.88     57.72 o 
  -4   5  12      192.64      187.78     31.66 o 
  -3   5  12        2.59        3.59     20.56 o 
  -2   5  12      523.11      597.57     67.62 o 
  -1   5  12     1397.42     1441.42    101.15 o 
   0   5  12        1.44       15.39     30.79 o 
   1   5  12       49.85       34.08     30.79 o 
   2   5  12      141.22      173.17     45.08 o 
   3   5  12      346.38      389.22     57.72 o 
   4   5  12       11.70       18.14     31.34 o 
   5   5  12       72.21       79.33     27.96 o 
 -10   6  12       87.24       77.51     40.13 o 
  -9   6  12      147.00      220.55     38.48 o 
  -8   6  12      246.73      207.53     34.59 o 
  -7   6  12      434.31      434.50     43.18 o 
  -6   6  12      194.30      215.71     33.03 o 
  -5   6  12      151.18      125.80     29.54 o 
  -4   6  12      126.21      124.56     29.64 o 
  -3   6  12      656.62      782.90     52.85 o 
  -2   6  12      131.47      143.48     43.43 o 
  -1   6  12       39.69        2.75     28.04 o 
   0   6  12      976.89     1038.46     86.31 o 
   1   6  12      135.89      117.09     39.58 o 
   2   6  12      164.45      181.41     44.53 o 
   3   6  12       44.98       70.92     35.73 o 
   4   6  12       37.23       43.48     25.65 o 
   5   6  12      160.65      162.99     39.31 o 
  -9   7  12       21.93       18.21     24.96 o 
  -8   7  12       40.91      105.31     29.54 o 
  -7   7  12       59.98       71.14     28.41 o 
  -6   7  12      377.48      427.92     42.96 o 
  -5   7  12      218.66      165.55     31.98 o 
  -4   7  12      120.90      132.17     42.06 o 
  -3   7  12      215.89      245.19     47.55 o 
  -2   7  12      413.91      525.07     45.09 o 
  -1   7  12      193.51      147.88     43.98 o 
   0   7  12      380.57      271.02     51.68 o 
   1   7  12      407.95      352.38     58.27 o 
   2   7  12      317.06      411.75     61.57 o 
   3   7  12       81.21       92.48     28.73 o 
   4   7  12      279.59      330.33     48.38 o 
  -9   8  12       55.30       84.66     39.03 o 
  -8   8  12      526.13      512.52    132.76 o 
  -7   8  12       49.79       78.16     29.25 o 
  -6   8  12       48.69        5.89     23.79 o 
  -5   8  12      121.92      101.30     30.74 o 
  -4   8  12      251.53      323.74     39.76 o 
  -3   8  12      110.16       85.31     27.24 o 
  -2   8  12      567.81      604.62     49.53 o 
  -1   8  12      754.24      715.49     54.23 o 
   0   8  12      164.31      193.00     34.27 o 
   1   8  12        7.25       -5.84     22.51 o 
   2   8  12       94.69      117.97     25.00 o 
   3   8  12       58.61       67.89     22.08 o 
   4   8  12       53.24       16.73     21.07 o 
  -8   9  12       46.90       22.17     31.61 o 
  -7   9  12       56.46       54.70     29.47 o 
  -6   9  12      384.11      296.37     40.12 o 
  -5   9  12       23.99       11.40     25.02 o 
  -4   9  12      194.45      171.29     33.97 o 
  -3   9  12      114.78       65.27     29.41 o 
  -2   9  12       73.37       56.96     28.43 o 
  -1   9  12       20.25       17.73     22.81 o 
   0   9  12      410.28      400.36     34.81 o 
   1   9  12      151.52      156.74     26.61 o 
   2   9  12       32.34        5.88     23.75 o 
   3   9  12       55.81       40.58     23.08 o 
  -6  10  12      265.11      222.37     38.28 o 
  -5  10  12      113.78       60.48     29.90 o 
  -4  10  12      282.99      297.44     41.08 o 
  -3  10  12      151.27      132.06     26.54 o 
  -2  10  12       72.64       82.82     23.58 o 
  -1  10  12       94.32      107.63     24.89 o 
   0  10  12      116.54      145.03     26.52 o 
   1  10  12       14.03       21.84     20.12 o 
   2  10  12      150.83      157.16     27.82 o 
  -5  11  12      153.03      164.87     28.26 o 
  -4  11  12       25.09       26.41     20.17 o 
  -3  11  12      112.74      109.43     25.53 o 
  -2  11  12       32.42       48.96     23.33 o 
  -1  11  12      199.74      259.26     31.56 o 
   0  11  12       57.16       33.46     27.47 o 
  -6  -9  13       81.19      104.45     43.98 o 
  -5  -9  13      363.80      251.23     52.23 o 
  -4  -9  13       60.94       60.47     36.28 o 
  -3  -9  13       55.33       40.13     37.38 o 
  -2  -9  13      147.75       96.20     43.43 o 
  -1  -9  13       86.96      209.02     39.83 o 
   0  -9  13       10.92       25.18     28.26 o 
  -6  -8  13       61.69       61.02     40.13 o 
  -5  -8  13       73.96      148.98     45.63 o 
  -4  -8  13       80.33       97.85     41.23 o 
  -3  -8  13      186.85      253.43     51.13 o 
  -2  -8  13       69.76       36.22     29.51 o 
  -1  -8  13      306.76      237.85     40.23 o 
   0  -8  13       50.37       23.36     24.88 o 
   1  -8  13      190.56      190.00     38.80 o 
   2  -8  13        3.82       36.28     36.83 o 
  -6  -7  13      173.80      175.37     43.98 o 
  -5  -7  13      250.72      261.13     51.13 o 
  -4  -7  13      315.98      346.55     42.56 o 
  -3  -7  13       95.93      121.52     32.03 o 
  -2  -7  13      191.96      158.47     34.04 o 
  -1  -7  13      163.47      204.42     36.83 o 
   0  -7  13      108.22      106.37     34.21 o 
   1  -7  13      315.69      308.58     44.70 o 
   2  -7  13       81.93       54.22     29.69 o 
  -8  -6  13       56.42       53.87     40.68 o 
  -7  -6  13       63.57      122.59     46.73 o 
  -6  -6  13      315.26      337.32     42.24 o 
  -5  -6  13      185.07      186.09     34.75 o 
  -4  -6  13      175.16      208.28     46.73 o 
  -3  -6  13      150.24      155.50     33.62 o 
  -2  -6  13     1142.35     1246.27     73.24 o 
  -1  -6  13      158.60      175.41     35.35 o 
   0  -6  13      156.59      135.43     34.88 o 
   1  -6  13      208.75      230.45     74.21 o 
   2  -6  13      275.91      202.85     49.48 o 
   3  -6  13      120.99       78.61     40.68 o 
  -9  -5  13       31.19       16.49     39.58 o 
  -8  -5  13      286.58      213.30     54.42 o 
  -7  -5  13      104.75       88.20     28.31 o 
  -6  -5  13      121.34       85.13     29.19 o 
  -5  -5  13       54.72       32.95     24.95 o 
  -4  -5  13      363.63      483.77     62.12 o 
  -3  -5  13      198.31      217.61     36.39 o 
  -2  -5  13       17.03        6.75     23.23 o 
  -1  -5  13       30.18       17.12     24.41 o 
   0  -5  13      461.88      524.46     50.46 o 
   1  -5  13      135.14      142.93     46.73 o 
   2  -5  13       50.12       56.07     35.73 o 
   3  -5  13      134.71      120.39     46.73 o 
   4  -5  13      223.05      243.53     58.82 o 
  -9  -4  13        9.57        1.10     39.03 o 
  -8  -4  13       12.40       49.48     40.13 o 
  -7  -4  13       86.90       98.02     33.53 o 
  -6  -4  13      675.53      678.38     77.51 o 
  -5  -4  13      161.01      165.26     47.55 o 
  -4  -4  13      132.39      168.35     32.65 o 
  -3  -4  13        7.32       -8.88     22.46 o 
  -2  -4  13      440.80      361.13     79.44 o 
  -1  -4  13       23.74       37.38     36.28 o 
   0  -4  13        8.76       18.14     36.28 o 
   1  -4  13      277.85      247.38     52.23 o 
   2  -4  13      432.96      328.19     59.37 o 
   3  -4  13      290.37      242.44     56.62 o 
   4  -4  13       33.01       -0.55     32.98 o 
  -9  -3  13       42.96       11.54     37.93 o 
  -8  -3  13      426.54      449.14     65.42 o 
  -7  -3  13       66.02       61.95     29.96 o 
  -6  -3  13       37.55       27.65     25.29 o 
  -5  -3  13       84.96       68.26     26.24 o 
  -4  -3  13      284.31      297.65     39.63 o 
  -3  -3  13      189.56      243.53     51.13 o 
  -2  -3  13       46.52       34.08     33.53 o 
  -1  -3  13       90.90      114.35     41.78 o 
   0  -3  13      285.19      249.58     51.68 o 
   1  -3  13      409.97      404.06     60.47 o 
   2  -3  13      126.02      235.29     52.23 o 
   3  -3  13       48.54      104.45     39.58 o 
   4  -3  13      168.97      179.76     50.58 o 
  -9  -2  13       32.80       23.09     34.08 o 
  -7  -2  13      493.11      427.70     56.62 o 
  -6  -2  13      172.05      145.68     43.43 o 
  -5  -2  13      313.73      249.03     47.28 o 
  -4  -2  13       84.47       75.86     35.18 o 
  -3  -2  13       83.17       87.41     37.93 o 
  -2  -2  13      571.41      563.48     68.72 o 
  -1  -2  13      167.27      118.19     43.43 o 
   0  -2  13      164.56      147.88     43.98 o 
   1  -2  13      116.51       74.21     40.13 o 
   2  -2  13      240.10      212.20     48.93 o 
   3  -2  13      322.94      330.94     60.47 o 
   4  -2  13      178.38      183.61     47.83 o 
   5  -2  13        9.76       36.83     37.38 o 
 -10  -1  13       21.68       19.24     36.83 o 
  -9  -1  13      126.54      156.13     42.88 o 
  -8  -1  13       81.88      108.97     26.04 o 
  -7  -1  13      368.97      336.44     52.77 o 
  -6  -1  13       98.31       62.12     35.73 o 
  -5  -1  13      988.46      999.43     84.11 o 
  -4  -1  13      197.34      341.39     53.32 o 
  -3  -1  13      689.89      739.95     74.21 o 
  -2  -1  13      275.41      247.93     48.93 o 
  -1  -1  13      217.84      181.96     46.73 o 
   0  -1  13      181.74      152.28     43.98 o 
   1  -1  13      612.92      748.74     79.16 o 
   2  -1  13       44.96       73.67     40.13 o 
   3  -1  13      199.34      172.07     48.38 o 
   4  -1  13       50.57       12.09     34.63 o 
   5  -1  13      101.84       97.85     43.43 o 
 -10   0  13      152.17      136.89     42.88 o 
  -9   0  13       48.62       11.54     32.98 o 
  -8   0  13        7.28       28.21     21.37 o 
  -7   0  13      315.32      272.87     34.57 o 
  -6   0  13        0.22       -7.15     28.59 o 
  -5   0  13      577.76      649.79     66.52 o 
  -4   0  13      216.13      178.12     46.18 o 
  -3   0  13      458.15      529.95     64.32 o 
  -2   0  13        1.37       10.99     30.24 o 
  -1   0  13     1271.90     1488.14    106.65 o 
   0   0  13      258.74      163.27     43.43 o 
   1   0  13      295.68      345.79     57.17 o 
   2   0  13       40.08       51.13     37.93 o 
   3   0  13      329.57      339.74     56.62 o 
   4   0  13        8.94       -2.75     26.94 o 
   5   0  13      181.64      209.45     50.58 o 
 -10   1  13       12.22       56.62     36.28 o 
  -9   1  13      134.96       75.31     37.93 o 
  -8   1  13      101.50       77.15     29.69 o 
  -7   1  13      341.99      400.43     64.87 o 
  -6   1  13      105.64      131.77     27.69 o 
  -5   1  13      931.87     1006.57     86.31 o 
  -4   1  13      206.88      211.65     46.73 o 
  -3   1  13      718.52      860.34     78.61 o 
  -2   1  13      327.96      269.37     50.58 o 
  -1   1  13      213.92      257.83     50.58 o 
   0   1  13      190.86      230.34     49.48 o 
   1   1  13      598.73      649.79     74.21 o 
   2   1  13       36.02       -8.25     30.79 o 
   3   1  13      230.51      189.66     49.48 o 
   4   1  13       48.88      -33.53     27.49 o 
   5   1  13      107.65      139.08     45.63 o 
 -10   2  13      166.73      209.45     47.28 o 
  -9   2  13       26.23       17.04     30.79 o 
  -8   2  13       29.97       30.16     23.85 o 
  -7   2  13      452.03      456.28     41.40 o 
  -6   2  13      167.00      139.47     42.06 o 
  -5   2  13      331.73      337.18     37.78 o 
  -4   2  13      108.14      140.18     41.78 o 
  -3   2  13      115.79      158.32     45.08 o 
  -2   2  13      581.99      589.87     69.27 o 
  -1   2  13      176.38      175.37     43.43 o 
   0   2  13      189.34      168.77     45.08 o 
   1   2  13       97.47       42.88     33.53 o 
   2   2  13      245.62      261.13     51.13 o 
   3   2  13      304.81      329.29     58.27 o 
   4   2  13      158.09      165.47     48.38 o 
   5   2  13       11.60      -18.14     29.69 o 
 -10   3  13       45.44       40.13     40.13 o 
  -9   3  13       36.77       51.58     25.83 o 
  -8   3  13      445.24      419.64     41.98 o 
  -7   3  13       70.00       74.88     26.75 o 
  -6   3  13       35.10       36.32     22.90 o 
  -5   3  13       87.18       65.97     25.58 o 
  -4   3  13      287.72      252.88     49.48 o 
  -3   3  13      201.71      166.02     43.98 o 
  -2   3  13       62.80        6.60     31.34 o 
  -1   3  13      125.19      139.63     41.23 o 
   0   3  13      284.86      281.47     51.68 o 
   1   3  13      410.03      330.39     56.62 o 
   2   3  13      138.88      153.93     47.28 o 
   3   3  13       39.01       51.13     35.18 o 
   4   3  13      199.94      226.49     50.58 o 
  -9   4  13       10.00       14.58     24.02 o 
  -8   4  13       13.46       37.04     27.21 o 
  -7   4  13       86.34      113.40     28.16 o 
  -6   4  13      635.62      561.71     50.30 o 
  -5   4  13      171.93      161.77     34.36 o 
  -4   4  13      123.94      196.94     33.61 o 
  -3   4  13        1.67      -23.64     26.94 o 
  -2   4  13      497.67      474.43     64.32 o 
  -1   4  13       20.23       13.19     31.88 o 
   0   4  13        8.30       17.59     34.08 o 
   1   4  13      281.19      279.27     52.23 o 
   2   4  13      452.80      379.87     58.82 o 
   3   4  13      287.56      405.71     62.12 o 
   4   4  13       37.13       17.59     34.08 o 
  -9   5  13       31.04       42.48     28.57 o 
  -8   5  13      300.29      264.25     52.50 o 
  -7   5  13       95.05       77.34     28.31 o 
  -6   5  13      136.82      164.14     31.87 o 
  -5   5  13       61.18       36.13     24.45 o 
  -4   5  13      383.95      461.65     43.54 o 
  -3   5  13      179.01      219.35     48.93 o 
  -2   5  13       19.77       -9.90     30.79 o 
  -1   5  13       47.66       62.12     36.28 o 
   0   5  13      457.56      482.67     64.32 o 
   1   5  13      135.52      100.05     41.78 o 
   2   5  13       55.10       76.96     41.78 o 
   3   5  13      151.41      164.37     45.63 o 
   4   5  13      251.66      285.31     54.97 o 
  -8   6  13       60.20       53.03     29.14 o 
  -7   6  13       69.97       42.71     27.49 o 
  -6   6  13      279.01      332.79     39.34 o 
  -5   6  13      167.48      162.22     31.98 o 
  -4   6  13      160.48      274.10     88.23 o 
  -3   6  13      150.26      190.26     34.54 o 
  -2   6  13     1198.91     1163.80     96.75 o 
  -1   6  13      158.24      159.42     47.28 o 
   0   6  13      172.30      144.58     45.08 o 
   1   6  13      218.88      205.60     50.03 o 
   2   6  13      323.96      163.27     46.73 o 
   3   6  13      137.51      123.69     45.08 o 
  -8   7  13      147.20      161.66     54.70 o 
  -7   7  13      115.08       92.44     31.09 o 
  -6   7  13      177.58      165.74     34.59 o 
  -5   7  13      265.28      199.99     36.34 o 
  -4   7  13      341.57      316.14     39.39 o 
  -3   7  13       72.14       46.13     38.21 o 
  -2   7  13      196.95      206.15     49.48 o 
  -1   7  13      166.26      169.32     46.18 o 
   0   7  13      118.54      168.22     46.73 o 
   1   7  13      357.02      425.50     62.12 o 
   2   7  13      103.77      167.67     51.13 o 
   3   7  13       94.16      124.24     46.18 o 
  -7   8  13      218.05      167.29     35.76 o 
  -6   8  13       66.91       65.47     29.51 o 
  -5   8  13       86.32       58.44     29.54 o 
  -4   8  13       81.32       79.61     29.51 o 
  -3   8  13      198.70      152.55     32.59 o 
  -2   8  13       68.01       56.62     37.93 o 
  -1   8  13      317.71      288.06     56.07 o 
   0   8  13       62.61       50.03     35.73 o 
   1   8  13      193.73      190.76     49.48 o 
   2   8  13        8.04       21.71     26.43 o 
  -6   9  13       86.86       98.41     33.22 o 
  -5   9  13      344.66      360.67     44.36 o 
  -4   9  13       67.15       70.20     30.29 o 
  -3   9  13       74.72       68.13     28.38 o 
  -2   9  13      153.74      213.30     52.23 o 
  -1   9  13      100.29      152.28     47.28 o 
   0   9  13       11.41       15.39     34.08 o 
  -5  -7  14      112.59       96.07     41.78 o 
  -4  -7  14      160.42      216.70     74.76 o 
  -3  -7  14      116.57      134.20     35.27 o 
  -2  -7  14       88.32       82.54     32.80 o 
  -1  -7  14       99.28       80.02     32.09 o 
   0  -7  14       60.48       53.87     45.08 o 
  -6  -6  14       10.10       16.04     25.85 o 
  -5  -6  14       73.53       36.83     27.60 o 
  -4  -6  14       63.29       37.25     26.22 o 
  -3  -6  14      110.41       59.45     30.70 o 
  -2  -6  14       92.00       83.22     30.68 o 
  -1  -6  14      204.49      227.54     41.23 o 
   0  -6  14      101.94      106.10     54.97 o 
   1  -6  14       39.93        8.80     33.53 o 
  -7  -5  14      158.16      183.08     34.42 o 
  -6  -5  14       61.17       65.39     36.28 o 
  -5  -5  14       78.48       34.29     46.45 o 
  -4  -5  14       27.62        5.12     25.58 o 
  -3  -5  14      506.04      483.62     49.37 o 
  -2  -5  14      226.59      242.41     40.02 o 
  -1  -5  14      236.52      211.10     51.68 o 
   0  -5  14       77.42      171.52     50.58 o 
   1  -5  14      275.53      221.54     53.87 o 
   2  -5  14      101.07       70.37     42.33 o 
  -8  -4  14       61.52       94.56     45.08 o 
  -7  -4  14      111.70       49.61     27.92 o 
  -6  -4  14       83.98       81.52     29.45 o 
  -5  -4  14      352.19      340.77     42.56 o 
  -4  -4  14      170.53      215.71     37.32 o 
  -3  -4  14        5.81        0.50     23.70 o 
  -2  -4  14        4.46        8.80     36.83 o 
  -1  -4  14      269.29      339.74     59.92 o 
   0  -4  14      149.53      146.78     50.58 o 
   1  -4  14       26.94       35.73     34.08 o 
   2  -4  14       39.89       64.32     39.03 o 
  -7  -3  14       80.48       57.17     40.68 o 
  -6  -3  14       36.57       56.07     40.13 o 
  -5  -3  14       26.71       10.99     32.98 o 
  -4  -3  14       64.73       96.75     42.88 o 
  -3  -3  14      499.33      559.08     72.57 o 
  -2  -3  14      193.99      245.18     57.17 o 
  -1  -3  14      120.73      203.95     52.23 o 
   0  -3  14      182.50      291.91     57.72 o 
   1  -3  14      374.50      418.90     65.42 o 
   2  -3  14      149.71      151.73     50.03 o 
  -7  -2  14       52.22       81.36     38.48 o 
  -6  -2  14      270.65      244.63     53.32 o 
  -5  -2  14      172.28      177.57     49.48 o 
  -4  -2  14       30.31       75.31     40.13 o 
  -3  -2  14      195.96      262.78     54.97 o 
  -2  -2  14      155.38      241.89     54.97 o 
  -1  -2  14      327.01      255.08     54.42 o 
   0  -2  14      150.22      265.52     55.52 o 
   1  -2  14       66.73       67.62     41.23 o 
   2  -2  14      114.84      178.12     51.68 o 
   3  -2  14      143.47      125.89     47.83 o 
  -9  -1  14       15.24       65.97     38.48 o 
  -8  -1  14      289.70      262.23     53.32 o 
  -7  -1  14       66.60       72.57     37.38 o 
  -6  -1  14       30.42       15.39     29.69 o 
  -5  -1  14       62.94       85.21     39.58 o 
  -4  -1  14      540.95      515.66     66.52 o 
  -3  -1  14       69.58       29.69     35.73 o 
  -2  -1  14       67.65      124.79     45.63 o 
  -1  -1  14      247.17      191.86     51.68 o 
   0  -1  14      181.49      140.73     45.63 o 
   1  -1  14       88.34       99.50     39.58 o 
   2  -1  14      330.03      323.80     61.57 o 
   3  -1  14       25.35       48.38     36.83 o 
  -9   0  14        8.73        8.25     32.98 o 
  -8   0  14       13.91       18.74     24.73 o 
  -7   0  14       91.50       86.86     41.23 o 
  -6   0  14      286.19      207.80     47.83 o 
  -5   0  14       30.72       47.28     32.98 o 
  -4   0  14       55.98       63.77     40.68 o 
  -3   0  14      108.87      136.34     44.53 o 
  -2   0  14      775.92      936.21     90.16 o 
  -1   0  14        1.40        8.25     34.08 o 
   0   0  14       32.51      -15.94     29.69 o 
   1   0  14      140.22      186.91     48.93 o 
   2   0  14       18.63      -36.83     28.04 o 
   3   0  14       13.02      -33.53     29.14 o 
  -9   1  14       12.25      -20.89     32.43 o 
  -8   1  14      283.33      390.81    101.70 o 
  -7   1  14       65.07       67.15     27.40 o 
  -6   1  14       30.56        0.00     34.63 o 
  -5   1  14       52.53       41.78     39.58 o 
  -4   1  14      552.43      466.73     63.77 o 
  -3   1  14       89.74       51.13     36.83 o 
  -2   1  14       58.29       54.97     39.58 o 
  -1   1  14      244.15      267.72     54.97 o 
   0   1  14      152.69      156.68     45.08 o 
   1   1  14       75.98       63.22     41.23 o 
   2   1  14      305.31      344.69     62.12 o 
   3   1  14       27.73       20.89     38.48 o 
  -8   2  14       61.79        1.99     21.99 o 
  -7   2  14       49.34       63.12     27.94 o 
  -6   2  14      252.19      262.99     36.15 o 
  -5   2  14      170.71      150.63     45.63 o 
  -4   2  14       17.19       51.13     36.28 o 
  -3   2  14      197.06      274.87     53.87 o 
  -2   2  14      160.40      187.46     47.83 o 
  -1   2  14      304.60      315.00     55.52 o 
   0   2  14      145.40      133.59     42.33 o 
   1   2  14       77.57       57.17     36.83 o 
   2   2  14       99.82      120.39     46.73 o 
   3   2  14      137.04      122.59     45.08 o 
  -8   3  14       68.49       88.13     30.70 o 
  -7   3  14       77.69      107.87     30.31 o 
  -6   3  14       43.47       17.44     23.90 o 
  -5   3  14       31.64       90.71     40.13 o 
  -4   3  14       53.81       19.24     34.63 o 
  -3   3  14      519.23      562.38     70.37 o 
  -2   3  14      183.19      126.44     44.53 o 
  -1   3  14      123.90      211.65     52.23 o 
   0   3  14      168.47      105.00     41.23 o 
   1   3  14      313.46      392.51     62.67 o 
   2   3  14      152.41       58.27     41.23 o 
  -8   4  14       49.99       68.18     28.37 o 
  -7   4  14      114.79       73.05     27.79 o 
  -6   4  14       82.25       31.13     41.51 o 
  -5   4  14      319.75      327.96     40.81 o 
  -4   4  14      181.70      119.29     46.18 o 
  -3   4  14       11.93       59.92     39.03 o 
  -2   4  14       10.14       21.44     35.73 o 
  -1   4  14      256.37      286.96     55.52 o 
   0   4  14      166.72      159.97     47.28 o 
   1   4  14       31.42       41.78     40.13 o 
   2   4  14       51.04       67.62     41.23 o 
  -7   5  14      163.02      161.78     34.36 o 
  -6   5  14       65.57      106.34     30.70 o 
  -5   5  14       89.53       83.53     29.58 o 
  -4   5  14       26.83       33.53     39.58 o 
  -3   5  14      501.08      479.37     67.07 o 
  -2   5  14      224.27      272.67     57.17 o 
  -1   5  14      241.47      283.67     58.27 o 
   0   5  14       86.55       70.37     39.03 o 
   1   5  14      322.45      360.63     64.32 o 
   2   5  14      103.20      136.89     50.03 o 
  -7   6  14      136.46      190.21     50.03 o 
  -6   6  14        7.11        7.49     24.26 o 
  -5   6  14       69.67       32.39     26.52 o 
  -4   6  14       69.95       67.10     28.18 o 
  -3   6  14      106.85      114.35     46.73 o 
  -2   6  14       92.09       48.93     39.58 o 
  -1   6  14      196.13      185.26     51.68 o 
   0   6  14      115.85       74.21     41.23 o 
   1   6  14       46.41       73.67     44.53 o 
  -5   7  14      126.18       98.62     32.85 o 
  -4   7  14      154.81       97.99     56.62 o 
  -3   7  14       94.61       84.11     48.38 o 
  -2   7  14       76.70       58.82     38.48 o 
  -1   7  14      109.75       80.81     43.43 o 
   0   7  14       61.99      106.65     44.53 o 
  -5  -4  15        8.91        0.00     32.98 o 
  -4  -4  15       67.45       45.63     39.58 o 
  -3  -4  15       97.34       99.50     44.53 o 
  -2  -4  15      166.84      230.34     55.52 o 
  -1  -4  15       14.74      -29.14     35.18 o 
  -6  -3  15       88.36       87.96     48.38 o 
  -5  -3  15      125.89      169.32     50.03 o 
  -4  -3  15       55.87       56.07     41.78 o 
  -3  -3  15       50.77       -2.20     36.83 o 
  -2  -3  15      174.38      198.46     52.77 o 
  -1  -3  15       14.16       -9.90     39.03 o 
   0  -3  15       80.55       83.56     47.28 o 
  -6  -2  15       85.88      122.59     45.63 o 
  -5  -2  15      174.22      228.14     57.17 o 
  -4  -2  15       35.91       18.69     41.23 o 
  -3  -2  15       24.51      -15.39     32.43 o 
  -2  -2  15       19.88       -9.35     35.73 o 
  -1  -2  15      200.13       83.01     43.43 o 
   0  -2  15      161.98      263.87     58.82 o 
  -6  -1  15      132.66      116.54     44.53 o 
  -5  -1  15       35.40       41.78     41.23 o 
  -4  -1  15       17.41       33.53     44.53 o 
  -3  -1  15      147.74      201.20     53.87 o 
  -2  -1  15       16.63       54.42     41.23 o 
  -1  -1  15       36.40       79.71     42.88 o 
   0  -1  15      186.90      240.24     55.52 o 
  -6   0  15       73.52       65.97     45.08 o 
  -5   0  15      214.21      155.03     49.48 o 
  -4   0  15        2.59       16.49     37.38 o 
  -3   0  15       51.82       83.56     43.43 o 
  -2   0  15       67.51       33.53     40.68 o 
  -1   0  15      340.95      326.00     61.57 o 
   0   0  15       31.05       74.21     44.53 o 
  -6   1  15      128.40      127.54     48.38 o 
  -5   1  15       44.05       73.67     41.78 o 
  -4   1  15       14.37       62.67     40.13 o 
  -3   1  15      144.33      105.00     45.08 o 
  -2   1  15       25.03       12.64     34.08 o 
  -1   1  15       39.27       96.20     47.28 o 
   0   1  15      195.11      272.12     56.62 o 
  -6   2  15       97.43       54.42     40.13 o 
  -5   2  15      169.22      104.45     43.43 o 
  -4   2  15       38.86       61.02     41.78 o 
  -3   2  15       26.95       16.49     36.83 o 
  -2   2  15       17.43       -6.60     34.63 o 
  -1   2  15      191.08      153.93     48.38 o 
   0   2  15      148.91      133.04     46.73 o 
  -6   3  15       80.92       56.07     39.58 o 
  -5   3  15      140.09      219.35     56.07 o 
  -4   3  15       50.29       79.71     43.98 o 
  -3   3  15       64.77       26.39     42.88 o 
  -2   3  15      177.38      150.08     53.32 o 
  -1   3  15       27.76       34.63     37.38 o 
   0   3  15       79.33      101.15     44.53 o 
  -5   4  15        8.76       -7.70     33.53 o 
  -4   4  15       68.19       35.73     38.48 o 
  -3   4  15       99.42      100.05     46.18 o 
  -2   4  15      168.74      241.34     56.07 o 
  -1   4  15       15.70       19.79     36.28 o 
                                                 
